# Supplementary material for: The genetic history of Portugal over the past 5,000 years
Source: Genome Biol. 2025 Aug 18;26:248. doi: 10.1186/s13059-025-03707-2 (PMC12360031; doi:10.1186/s13059-025-03707-2)
Supplement: Supplementary file 3 — Additional file 3: Supplementary tables [file 13059_2025_3707_MOESM3_ESM.xlsx]

## Sheet: Table.S1.Shotgun
ACAD ID	Library ID	Archaoelogical ID	Bone	Archaeological site	Period	Dates	Nr. Reads Into Mapping	Nr. Mapped Reads	Endogenous DNA (%)	Nr. Mapped Reads Post-Filter	Endogenous DNA Post Filtering (%)	% Dup. Mapped Reads	Nr. Dedup. Mapped Reads	Endogenous DNA Post Dedup (%)	Genome reads	Genome coverage	≥ 1X	≥ 2X	MT genome reads	MT genome coverage	MT to Nuclear Ratio	5 Prime C>T 1st base	5 Prime C>T 2nd base	3 Prime G>A 1st base	3 Prime G>A 2nd base	Mean read length (bp)	Median read length (bp)	Read length std. dev. (bp)	Notes
ID_25510	LP129_5	Ind.5 (Idanha-a-Velha - Porta Norte)	Petrosal	Idanha-a-Velha - Porta Norte	Roman	-	9359696	7362882	78.67	5376949	57.45	3.4	5192196	55.474	5190775	0.1 X	0.092	0.006	1421	5.0 X	50.5	0.099	0.013	0.091	0.017	59.88	62	14.86	-
ID_25522	LP126_14	Ind.1	Petrosal	Idanha-a-Velha - Porta Sul	Roman	257-531 d.C.	6452543	1588156	24.61	1209863	18.75	5.7	1140319	17.6724	1139717	0.0 X	0.02	0	602	2.0 X	97.1	0.136	0.014	0.126	0.019	56.93	57	14.88	-
ID_25536	LP127_10	Ind.2	Petrosal	Idanha-a-Velha - Porta Sul	Roman	234-381 d.C.	7333516	4927482	67.19	3845406	52.44	2.1	3766113	51.3548	3764864	0.1 X	0.071	0.003	1249	4.5 X	61	0.135	0.013	0.111	0.017	61.99	66	14.4	-
ID_25537	LP127_11	Ind.1 (Chão da muralha. Casa do Átrio	Petrosal	Idanha-a-Velha - Porta Norte	Roman	-	7525264	73227	0.97	56978	0.76	2.7	55427	0.736546	55409	0.0 X	0.001	0	18	0.1 X	54.6	0.157	0.016	0.157	0.017	54.23	53	15.05	-
ID_25538	LP127_12	Ind.4 (Lado Nascente)	Petrosal	Idanha-a-Velha - Porta Norte	Roman	-	9134099	3532965	38.68	2734652	29.94	4.4	2615231	28.6315	2613607	0.0 X	0.047	0.002	1624	5.9 X	120	0.137	0.016	0.126	0.019	58.53	59	14.89	-
PT_22179	LP116_9	Cast. AB 2015, Ent 2, Ind 2	Petrosal	Santarém - Castelo de Abrantes	Napoleonic	19th century	14694140	2270121	15.45	1702160	11.58	9.4	1542105	10.4947	1541190	0.0 X	0.027	0.001	915	2.9 X	105.6	0.067	0.014	0.076	0.014	55.65	50	20.76	-
PT_22183	LP117_11	Cast. AB 2015, Sond 7, Ent 1	Petrosal	Santarém - Castelo de Abrantes	Napoleonic	19th century	9603627	2682644	27.93	1994481	20.77	8.2	1831767	19.0737	1830490	0.0 X	0.032	0.001	1277	4.2 X	128.8	0.073	0.009	0.078	0.01	56.17	51	20.5	-
PT_22190	LP116_10	403	Petrosal	Aveiro - Travanca	Kingdom of Portugal	18th century	12358283	3061172	24.77	2232421	18.06	8.2	3216300	26.0255	2047962	0.0 X	0.049	0.004	765	2.4 X	69	0.114	0.012	0.121	0.011	54.33	50	18.5	-
PT_22194	LP128_2	Camp 2(86) Number 1 Obs L6A	Petrosal	Leiria - Cova das Lapas	Neolithic	3263 - 2913 BCE	2043758	1802897	88.21	1329843	65.07	13.2	1153734	56.4516	1153072	0.0 X	0.022	0.001	662	2.4 X	103.2	0.148	0.015	0.106	0.01	62.35	60	17.64	-
PT_22197	LP128_3	Camp 2(86) Number 1-3 M10	Petrosal	Leiria - Cova das Lapas	Chalcolithic	-	1958254	1674626	85.52	1179725	60.24	13.3	1023321	52.2568	1023059	0.0 X	0.019	0	262	0.9 X	46	0.133	0.017	0.085	0.009	60.92	59	17.3	-
PT_22200	LP128_4	Camp 1(85) I23A	Petrosal	Leiria - Cova das Lapas	Neolithic	3263 - 2913 BCE	1848376	1670434	90.37	1096590	59.33	13.2	952067	51.5083	951746	0.0 X	0.017	0	321	1.1 X	61.1	0.153	0.019	0.122	0.01	57.62	55	15.85	-
PT_22201	LP114_2	Camp 2(86) CL1 L7	Petrosal	Leiria - Cova das Lapas	Neolithic	3263 - 2913 BCE	13001812	8399542	64.6	4842590	37.25	8.3	4440926	34.1562	4439786	0.1 X	0.066	0.003	1140	3.3 X	47.5	0.223	0.021	0.227	0.022	49.37	46	14.86	-
PT_22204	LP116_11	Camp 2(86) number 9-12 Obs K9A	Petrosal	Leiria - Cova das Lapas	Neolithic	3263 - 2913 BCE	15544855	12750094	82.02	8730679	56.16	10.1	11921781	76.6928	7848375	0.1 X	0.158	0.027	2501	7.8 X	59.9	0.14	0.015	0.14	0.015	51.98	48	17.76	-
PT_22207	LP116_12	Camp 2(86) Number 2-4 M9	Petrosal	Leiria - Cova das Lapas	Neolithic	3263 - 2913 BCE	13231905	230560	1.74	161681	1.22	7.7	149277	1.12816	149222	0.0 X	0.002	0	55	0.2 X	68.5	0.143	0.018	0.15	0.017	48.4	45	15.03	-
PT_22210	LP116_13	Skull CLCB33	Petrosal	Leiria - Cova das Lapas	Neolithic	3263 - 2913 BCE	11545997	4107921	35.58	2712730	23.49	9.3	2459125	21.2985	2458478	0.0 X	0.038	0.001	647	1.9 X	47.8	0.166	0.017	0.168	0.018	49.81	46	15.54	-
PT_22211	LP116_14	CL.P9.1 (Imv 2)	Petrosal	Leiria - Cova das Lapas	Neolithic	3263 - 2913 BCE	12439302	8690868	69.87	5853066	47.05	9.6	5292344	42.5453	5290902	0.1 X	0.081	0.005	1442	4.4 X	51.2	0.184	0.019	0.19	0.019	50.84	47	16.4	-
PT_22212	LP123_7	Camp 2(86) number 1-2 I9B	Petrosal	Leiria - Cova das Lapas	Neolithic	3263 - 2913 BCE	942295	121196	12.86	86057	9.13	1.6	84656	8.98402	84617	0.0 X	0.001	0	39	0.1 X	82.2	0.098	0.013	0.106	0.014	47.81	45	14.37	-
PT_22213	LP116_15	Camp 2(86) number 1 I9A	Petrosal	Leiria - Cova das Lapas	Neolithic	3263 - 2913 BCE	14470117	7899721	54.59	5564919	38.46	9.9	5016143	34.6655	5014820	0.1 X	0.079	0.004	1323	4.3 X	50.7	0.177	0.017	0.181	0.018	52.71	48	18.58	-
PT_22214	LP116_16	Camp 2(86) number 1-3 L10	Petrosal	Leiria - Cova das Lapas	Neolithic	3263 - 2913 BCE	17213970	14985473	87.05	9245836	53.71	11.1	8222751	47.7679	8220495	0.1 X	0.121	0.012	2256	6.8 X	50.5	0.161	0.02	0.16	0.021	51.37	48	16.13	-
PT_22219-23224A	LP117_12	Esq 18	Petrosal	Santarém - Rua dos Barcos	Kingdom of Portugal	13-14th century	12804551	946097	7.39	707295	5.52	8.1	650031	5.07656	649663	0.0 X	0.011	0	368	1.2 X	103.8	0.132	0.016	0.135	0.017	54.42	49	19.66	Library duplicate of the same individual
PT_22219-23224B	LP123_5	Esq 18	Petrosal	Santarém - Rua dos Barcos	Kingdom of Portugal	13-14th century	872833	39980	4.58	29586	3.39	1.5	29135	3.33798	29110	0.0 X	0	0	25	0.1 X	172.3	0.108	0.013	0.109	0.015	49.19	45	17.01	Library duplicate of the same individual
PT_22220	LP111_3	Esq 52	Petrosal	Santarém - Rua dos Barcos	Kingdom of Portugal	13-14th century	11332075	307456	2.71	213445	1.88	9.1	194099	1.71283	193979	0.0 X	0.003	0	120	0.3 X	113.8	0.121	0.015	0.127	0.015	46.71	43	14.67	-
PT_22987	LP111_4	Espírito Santo nº 34, Ent 5, Cont 62	Petrosal	Idanha-a-Velha - Espírito Santo	Early Medieval Period	5th-7th century	14279978	3841990	26.9	2787528	19.52	8.9	2538422	17.7761	2536658	0.0 X	0.033	0.001	1764	4.5 X	130.8	0.195	0.019	0.194	0.019	42.3	40	10.42	-
PT_22989	LP117_1	TVCA/12 ossário 54 crânio 38	Petrosal	Castro de Avelãs - Torre Velha	Christian Conquest	11th-12th century	16041779	340794	2.12	261812	1.63	9.2	237788	1.4823	237623	0.0 X	0.004	0	165	0.5 X	123.2	0.105	0.015	0.103	0.015	58.85	53	23.26	-
PT_22992	LP117_2	TVCA/12 - UE [50]	Petrosal	Castro de Avelãs - Torre Velha	Christian Conquest	11th-12th century	1693221	134097	7.92	95770	5.66	9.4	86783	5.12532	86706	0.0 X	0.001	0	77	0.3 X	171.1	0.103	0.017	0.104	0.021	54.3	50	18.53	-
PT_22994	LP117_3	TVCA/12 UE [15] R9	Petrosal	Castro de Avelãs - Torre Velha	Christian Conquest	11th-12th century	9097254	2533681	27.85	1873438	20.59	8.4	1715255	18.8546	1714715	0.0 X	0.03	0.001	540	1.8 X	57.8	0.093	0.012	0.093	0.012	55.63	51	19.35	-
PT_22997	LP111_2	O0/O1 UE [46]	Petrosal	Castro de Avelãs - Torre Velha	Early Medieval Period	6th-7th century	10082287	522609	5.18	369221	3.66	7.5	341577	3.38789	341404	0.0 X	0.005	0	173	0.5 X	91.2	0.134	0.012	0.14	0.012	47.65	44	15.48	-
PT_23002	LP112_13	TVCA/12 UE [02] R9	Petrosal	Castro de Avelãs - Torre Velha	Early Medieval Period	7th-9th century	10058637	4006190	39.83	3028499	30.11	7.9	2788718	27.7246	2787818	0.1 X	0.049	0.002	900	3.0 X	57.9	0.157	0.012	0.154	0.012	57.4	52	21.77	-
PT_23197	LP113_8	3 Sep 8 872	Petrosal	Monte da Cabida	Bronze Age	-	10460005	1151975	11.01	697026	6.66	7.9	641883	6.13655	641622	0.0 X	0.009	0	261	0.7 X	78.5	0.252	0.023	0.257	0.023	45.81	43	12.72	-
PT_23198A	LP113_5	3 [945]	Petrosal	Monte da Cabida	Bronze Age	-	7410394	443113	5.98	298235	4.02	8.4	307533 (merged)	3.78 (merged)	273195	0.0 X	1.8% (merged)	0% (merged)	114	0.3 X	75.2	0.111	0.016	0.111	0.016	43.63	41	11.54	Library duplicate of the same individual, same individual as I7691 in Olalde et al 2019
PT_23198B	LP123_3	4 [945]	Petrosal	Monte da Cabida	Bronze Age	-	710337	49682	6.99	34808	4.9	1.7	307533 (merged)	3.78 (merged)	34216	0.0 X	1.8% (merged)	0% (merged)	8	0.0 X	45.4	0.067	0.012	0.065	0.014	45.7	43	13.13	Library duplicate of the same individual, same individual as I7691 in Olalde et al 2019
PT_23199	LP113_3	3 Fossa 64	Petrosal	Monte da Cabida	Bronze Age	-	8758796	2193367	25.04	1477884	16.87	7.6	1364826	15.5823	1364359	0.0 X	0.018	0	467	1.2 X	64.6	0.317	0.022	0.318	0.022	41.29	39	10.09	Same individual as I7689 in Olalde et al 2019
PT_23200	LP113_10	3 Fossa 41 931	Petrosal	Monte da Cabida	Bronze Age	-	8027191	68273	0.85	48783	0.61	8.8	44500	0.554366	44490	0.0 X	0.001	0	10	0.0 X	41.2	0.247	0.017	0.25	0.018	48.22	45	15.35	-
PT_23206	LP113_11	TV3 2015 39	Petrosal	Torre Velha	Chalcolithic	-	11845759	224375	1.89	159263	1.34	8	146526	1.23695	146480	0.0 X	0.002	0	46	0.1 X	59.6	0.294	0.023	0.296	0.024	45.59	43	12.63	-
PT_23207	LP111_6	TV3 1782 Hipogeu	Petrosal	Torre Velha	Bronze Age	-	10374193	3147947	30.34	1854097	17.87	7.4	1715968	16.5407	1715549	0.0 X	0.025	0.001	419	1.2 X	46.1	0.233	0.022	0.239	0.023	46.4	44	12.79	-
PT_23208	LP111_5	TV3 1799 Hipogeu	Petrosal	Torre Velha	Bronze Age	-	10538386	1459215	13.85	914843	8.68	7.4	847033	8.0376	846826	0.0 X	0.011	0	207	0.5 X	45.7	0.274	0.023	0.279	0.023	42.52	40	10.18	-
PT_23209	LP112_15	TV3. Dec. 2392. 24	Petrosal	Torre Velha	Bronze Age	-	8594661	419426	4.88	278330	3.24	7.5	257379	2.99464	257273	0.0 X	0.004	0	106	0.3 X	76.2	0.249	0.018	0.244	0.019	44.01	41	11.93	-
PT_23210	LP112_10	TV3. 1361	Petrosal	Torre Velha	Bronze Age	-	9655092	4558939	47.22	3179768	32.93	7.7	2934773	30.3961	2933992	0.0 X	0.043	0.001	781	2.2 X	49.9	0.167	0.015	0.171	0.016	47.65	45	13.94	-
PT_23211	LP116_1	TV3 2051 Hipogeu	Petrosal	Torre Velha	Bronze Age	-	12239248	259412	2.12	173740	1.42	8.5	158900	1.29828	158859	0.0 X	0.002	0	41	0.1 X	48.5	0.238	0.025	0.238	0.027	43.89	41	11.15	-
PT_23212	LP123_14	TV3 2368 Hipogeu	Petrosal	Torre Velha	Bronze Age	-	305195	4487	1.47	2734	0.9	1.2	2702	0.885336	2701	0.0 X	0	0	1	0.0 X	59.7	0.157	0.013	0.144	0.009	41.59	39	10	-
PT_23214	LP113_9	MMV Esq 4	Petrosal	Castelo de Montemor o Velho	Kingdom of Portugal	18th century	10386143	545367	5.25	432012	4.16	8.1	396931	3.82174	396581	0.0 X	0.008	0	350	1.3 X	159.8	0.088	0.005	0.092	0.005	62.49	56	26.35	-
PT_23215	LP112_12	MMV Esq 7	Petrosal	Castelo de Montemor o Velho	Kingdom of Portugal	18th century	9585799	5151707	53.74	4059639	42.35	7.6	3751612	39.1372	3747958	0.1 X	0.072	0.004	3654	13.7 X	180.3	0.061	0.007	0.062	0.007	63.7	58	25.45	-
PT_23216	LP112_11	MMV Esq 10	Petrosal	Castelo de Montemor o Velho	Kingdom of Portugal	18th century	9343786	3133075	33.53	2333373	24.97	7.3	2162920	23.1482	2159497	0.0 X	0.038	0.001	3423	10.6 X	270.2	0.047	0.005	0.047	0.005	56.79	50	23.26	-
PT_23217	LP115_8	MMV Esq 16	Petrosal	Castelo de Montemor o Velho	Kingdom of Portugal	18th century	13224514	415782	3.14	328134	2.48	8.9	298910	2.26027	298517	0.0 X	0.006	0	393	1.4 X	231.7	0.017	0.005	0.017	0.005	62.06	56	23.2	-
PT_23219	LP123_11	2608	Petrosal	Outeiro Alto	Bronze Age	-	1036168	139891	13.5	87671	8.46	1.4	86463	8.3445	86425	0.0 X	0.001	0	38	0.1 X	76.6	0.27	0.024	0.282	0.025	44.05	42	11.24	-
PT_23221	LP117_10	RB Ent 95	Tooth	Santarém - Rua dos Barcos	Kingdom of Portugal	13-14th century	12210784	124154	1.02	95600	0.78	8.3	87708	0.718283	85968	0.0 X	0.002	0	1740	6.6 X	3880.9	0.071	0.007	0.069	0.009	62.63	56	26.11	-
PT_23223	LP117_7	RB59	Tooth	Santarém - Rua dos Barcos	Kingdom of Portugal	13-14th century	9993442	850126	8.51	636046	6.36	8.1	584822	5.85206	584193	0.0 X	0.011	0	629	2.0 X	188.9	0.089	0.009	0.09	0.009	57.44	52	21.09	-
PT_23226	LP113_4	RB83	Petrosal	Santarém - Rua dos Barcos	Kingdom of Portugal	13-14th century	10373521	4577332	44.13	3085052	29.74	8.2	2832523	27.3053	2831288	0.0 X	0.047	0.002	1235	4.0 X	79.9	0.12	0.012	0.121	0.012	54.84	51	18.92	-
PT_23227	LP123_6	RB39	Petrosal	Santarém - Rua dos Barcos	Kingdom of Portugal	13-14th century	1003582	242427	24.16	173098	17.25	1.4	170685	17.0076	170517	0.0 X	0.002	0	168	0.5 X	183.3	0.186	0.016	0.197	0.017	45.29	42	13.6	-
PT_23229	LP123_2	RB93	Petrosal	Santarém - Rua dos Barcos	Kingdom of Portugal	13-14th century	921381	228520	24.8	164052	17.81	1.3	161850	17.566	161779	0.0 X	0.002	0	71	0.2 X	81	0.081	0.009	0.083	0.009	48.23	45	15.19	-
PT_23230	LP112_16	RB20	Petrosal	Santarém - Rua dos Barcos	Kingdom of Portugal	13-14th century	6473859	1130235	17.46	806722	12.46	7.5	746432	11.5299	746177	0.0 X	0.011	0	255	0.7 X	63.3	0.162	0.015	0.163	0.015	48.55	45	15.17	-
PT_23235	LP123_4	PZ/S.21/1	Petrosal	Guarda - Prazo (Freixo de Numão)	Early Medieval Period	7th - 9th century	818213	24354	2.98	17700	2.16	1.6	17422	2.12927	17416	0.0 X	0	0	6	0.0 X	61.4	0.169	0.016	0.186	0.021	42.91	40	11.6	-
PT_23237	LP123_16	PZ/S.12/94	Petrosal	Guarda - Prazo (Freixo de Numão)	Christian Conquest	12th - 13th century	1312149	11797	0.9	8204	0.63	1.3	8095	0.616927	8090	0.0 X	0	0	5	0.0 X	112.5	0.15	0.022	0.146	0.013	45.96	43	13.18	-
PT_23241	LP111_8	MMV 1 Esq 3	Petrosal	Castelo de Montemor o Velho	Kingdom of Portugal	18th century	11045775	1014059	9.18	769298	6.96	7.3	713443	6.45897	712130	0.0 X	0.013	0	1313	4.1 X	317.5	0.092	0.007	0.096	0.007	56.57	51	21.8	-
PT_23242	LP112_9	MMV 1 Esq 5	Petrosal	Castelo de Montemor o Velho	Kingdom of Portugal	18th century	7697150	1722507	22.38	1191965	15.49	7	1108146	14.3968	1106902	0.0 X	0.016	0	1244	3.4 X	211.1	0.077	0.01	0.085	0.01	45.88	43	12.45	-
PT_24163	LP114_3	SMO99 Sep1 Oss4	Petrosal	São Miguel de Odrinhas	Kingdom of Portugal	12th-15th century	12636376	422892	3.35	312308	2.47	8.2	286705	2.26889	286531	0.0 X	0.005	0	174	0.5 X	112.9	0.146	0.011	0.148	0.011	50.76	46	16.89	-
PT_24164	LP114_4	SMO99 Sep1 Oss2	Petrosal	São Miguel de Odrinhas	Kingdom of Portugal	12th-15th century	10646868	2107589	19.8	1463285	13.74	7.5	1354043	12.7178	1353452	0.0 X	0.021	0	591	1.7 X	80.3	0.139	0.016	0.144	0.016	50.19	46	15.66	-
PT_24165	LP114_5	SMO2005 Sep9 Ent	Petrosal	São Miguel de Odrinhas	Kingdom of Portugal	12th-15th century	9359986	360461	3.85	257016	2.75	7.5	237680	2.53932	237533	0.0 X	0.004	0	147	0.4 X	115.5	0.178	0.015	0.184	0.015	48.71	45	14.75	-
PT_24166	LP123_8	SMO88 Sep6 Oss1	Petrosal	São Miguel de Odrinhas	Kingdom of Portugal	12th-15th century	1168248	13429	1.15	9361	0.8	1.4	9233	0.790329	9231	0.0 X	0	0	2	0.0 X	36.8	0.15	0.02	0.159	0.016	44.32	42	11.05	-
PT_24169	LP123_9	5 Out ue1584	Petrosal	Santarém - Islamic Necropolis	Islamic	8th - 10th century	860723	12446	1.45	8598	1	1.1	8500	0.987542	8495	0.0 X	0	0	5	0.0 X	96.2	0.173	0.02	0.206	0.013	46.73	44	13.18	-
PT_24170	LP114_10	5 Out ue2334	Petrosal	Santarém - Islamic Necropolis	Islamic	8th - 10th century	12807052	1233934	9.63	886407	6.92	7.8	817197	6.38084	816806	0.0 X	0.014	0	391	1.2 X	87.9	0.158	0.011	0.166	0.012	53.44	49	18.61	-
PT_24173	LP114_13	5 Out ue931	Petrosal	Santarém - Islamic Necropolis	Islamic	8th - 10th century	14306814	444923	3.11	326502	2.28	8.9	297359	2.07844	297222	0.0 X	0.005	0	137	0.4 X	84.2	0.138	0.015	0.142	0.016	49.06	46	13.85	-
PT_24175	LP114_15	LHM 17	Petrosal	Loulé - Hospital da Misericordia	Islamic	11th - 13th century	15717116	2227551	14.17	1622487	10.32	9.3	1471765	9.36409	1471281	0.0 X	0.026	0.001	484	1.6 X	58.9	0.142	0.013	0.145	0.014	56.38	51	20.67	-
PT_24176	LP115_3	LHM 31	Petrosal	Loulé - Hospital da Misericordia	Islamic	12th - 13th century	14984821	167255	1.12	112122	0.75	9.3	101730	0.678887	101675	0.0 X	0.001	0	55	0.1 X	102.2	0.192	0.02	0.202	0.021	42.24	40	8.86	-
PT_24178	LP115_7	LQB 9	Petrosal	Loulé - Quinta da Boavista	Islamic	12th -13th century	14896352	119268	0.8	84733	0.57	8.6	77423	0.519745	77402	0.0 X	0.001	0	21	0.1 X	53.6	0.174	0.015	0.183	0.018	49.01	46	14.06	-
PT_24179	LP115_5	LQB 1	Petrosal	Loulé - Quinta da Boavista	Islamic	13th -13th century	13056808	1466342	11.23	1106683	8.48	8.9	1008036	7.72039	1007580	0.0 X	0.016	0	456	1.3 X	84.6	0.162	0.014	0.168	0.015	49.45	45	15.86	-
PT_24180	LP115_1	LQB 17	Petrosal	Loulé - Quinta da Boavista	Islamic	14th -13th century	13886565	188543	1.36	140979	1.02	9.7	127316	0.916829	127256	0.0 X	0.002	0	60	0.2 X	90.9	0.12	0.014	0.127	0.014	49.88	47	14.05	-
PT_24181	LP115_6	LQB 31	Petrosal	Loulé - Quinta da Boavista	Islamic	15th -13th century	17412626	437767	2.51	322312	1.85	8.5	294838	1.69324	294739	0.0 X	0.005	0	99	0.3 X	59.5	0.111	0.017	0.115	0.016	53.94	50	16.89	-
PT_24182A	LP115_2	34 Esqueleto 4 Contentor 61	Petrosal	Idanha-a-Velha - Espírito Santo Muralha	Roman	2nd-3rd century (110-236 cal AD; 1840 - 1714 cal BP)	5321797	1530397	28.76	1111406	20.88	10.4	1129929 (merged)	20.48 (merged)	995452	0.0 X	0.4% (merged)	0% (merged)	475	1.5 X	90.8	0.124	0.013	0.128	0.014	53.1	49	16.97	Library duplicate of the same individual
PT_24182B	LP123_10	35 Esqueleto 4 Contentor 61	Petrosal	Idanha-a-Velha - Espírito Santo Muralha	Roman	2nd-3rd century (110-236 cal AD; 1840 - 1714 cal BP)	784847	194052	24.72	136564	17.4	1.9	1129929 (merged)	20.48 (merged)	133940	0.0 X	0.4% (merged)	0% (merged)	62	0.2 X	90.7	0.102	0.01	0.102	0.011	46.21	43	12.89	Library duplicate of the same individual
PT_22218	LP113_1	Esq 29	Petrosal	Santarém - Rua dos Barcos	Kingdom of Portugal	13-14th century	5974546	2386521	39.94	1736216	29.06	7.2	1610890	26.9626	1610194	0.0 X	0.024	0	696	2.0 X	80.3	0.121	0.01	0.122	0.011	47.95	44	16.08	Contam
PT_24167	LP114_7	SMO97 Sep1 Ent	Petrosal	São Miguel de Odrinhas	Kingdom of Portugal	12th-15th century	11749027	5506957	46.87	3846140	32.74	8.2	3530825	30.0521	3529498	0.1 X	0.051	0.002	1327	3.8 X	71.6	0.121	0.014	0.123	0.013	47.72	44	14	Contam
PT_22187	LP128_1	Sep 6, Ent 5	Petrosal	Castelo Branco - Church of São Miguel	Post-medieval	Post-medieval	1695912	98886	5.83	66017	3.89	12.9	57520	3.39169	57483	0.0 X	0.001	0	37	0.1 X	126.6	0.26	0.02	0.246	0.019	46.57	45	10.34	-
PT_23001	LP117_4	TVCA/12 AC7 Ind EU [16]	Petrosal	Castro de Avelãs - Torre Velha	Early Medieval Period	7th-8th century	10917765	20820	0.19	10079	0.09	8	9271	0.0849166	9265	0.0 X	0	0	6	0.0 X	122	0.176	0.026	0.199	0.027	41.36	39	10.19	Selected for enrichment, but discarded
PT_23202	LP115_14	3 Sep 10 875	Petrosal	Monte da Cabida	Bronze Age	-	9085696	14620	0.16	7815	0.09	9.4	7084	0.0779687	7081	0.0 X	0	0	3	0.0 X	90.9	0.217	0.029	0.198	0.018	42.41	40	10.54	Selected for enrichment, but discarded
PT_23203	LP116_6	3 Fossa 41 932	Petrosal	Monte da Cabida	Bronze Age	-	10541533	20973	0.2	13965	0.13	8.4	12792	0.121349	12786	0.0 X	0	0	6	0.0 X	84.6	0.161	0.019	0.16	0.021	45.17	42	13.31	-
PT_23213	LP112_14	MMV Esq 2	Petrosal	Castelo de Montemor o Velho	Kingdom of Portugal	18th century	10131	7114	70.22	5459	53.88	7.2	5066	50.0049	5064	0.0 X	0	0	2	0.0 X	119.6	0.068	0.009	0.069	0.002	72.35	65	30.74	Selected for enrichment, but discarded
PT_23220	LP117_8	RB E68	Tooth	Santarém - Rua dos Barcos	Kingdom of Portugal	13-14th century	11041335	28219	0.26	6241	0.06	43	3557	0.0322153	3530	0.0 X	0	0	27	0.1 X	2047.2	0.033	0.029	0.034	0.046	42.92	40	13.38	Selected for enrichment, but discarded
PT_23222	LP117_9	RB 86	Tooth	Santarém - Rua dos Barcos	Kingdom of Portugal	13-14th century	9415148	23550	0.25	6845	0.07	46.1	7974	0.0846933	3663	0.0 X	0	0	26	0.1 X	1988.8	0.052	0.022	0.067	0.015	41.43	36	13.73	Selected for enrichment, but discarded
PT_23228	LP116_4	RB143	Petrosal	Santarém - Rua dos Barcos	Kingdom of Portugal	13-14th century	5685516	11108	0.2	7612	0.13	8.9	6934	0.121959	6918	0.0 X	0	0	16	0.0 X	466.1	0.059	0.013	0.066	0.009	39.64	37	10.12	Selected for enrichment, but discarded
PT_23231	LP115_13	RB130	Petrosal	Santarém - Rua dos Barcos	Kingdom of Portugal	13-14th century	7265185	11226	0.15	7674	0.11	9.8	6919	0.095235	6919	0.0 X	0	0	0	nan X	0	0.07	0.008	0.076	0.007	43.29	40	13.56	Selected for enrichment, but discarded
PT_23234	LP116_7	RB142	Petrosal	Santarém - Rua dos Barcos	Kingdom of Portugal	12th century	10132754	30929	0.31	20362	0.2	8.2	18696	0.184511	18667	0.0 X	0	0	29	0.1 X	334.5	0.09	0.018	0.096	0.02	44.37	42	12.51	Selected for enrichment, but discarded
PT_23236	LP123_12	PZ/S.4/101	Petrosal	Guarda - Prazo (Freixo de Numão)	Christian Conquest	9th - 11th century	1076971	1865	0.17	1206	0.11	2	1182	0.109752	1182	0.0 X	0	0	0	nan X	0	0.153	0.017	0.146	0.016	43.51	40	13.03	Selected for enrichment, but discarded
PT_23238	LP117_6	PZ/S.15/B01	Petrosal	Guarda - Prazo (Freixo de Numão)	Christian Conquest	9th - 12th century	11644319	20974	0.18	11223	0.1	8.4	10275	0.0882405	10272	0.0 X	0	0	3	0.0 X	51	0.167	0.02	0.16	0.022	44.76	42	11.74	Selected for enrichment, but discarded
PT_24168	LP114_8	SMO88 Sep6 ENT	Petrosal	São Miguel de Odrinhas	Kingdom of Portugal	12th-15th century	12341992	27968	0.23	14728	0.12	7.7	13597	0.110169	13589	0.0 X	0	0	8	0.0 X	111.1	0.141	0.027	0.158	0.026	37.1	36	6.51	Selected for enrichment, but discarded
PT_24171	LP114_11	5 Out ue1092	Petrosal	Santarém - Islamic Necropolis	Islamic	8th - 10th century	14064556	25004	0.18	4046	0.03	8.6	3698	0.026293	3698	0.0 X	0	0	0	nan X	0	0.033	0.024	0.04	0.022	36.49	32	9.62	Selected for enrichment, but discarded
PT_22217	LP111_1	255	Petrosal	Aveiro - Travanca	Kingdom of Portugal	18-19th century	6089269	2820	0.05	1624	0.03	7.8	1497	0.0245842	1495	0.0 X	0	0	2	0.0 X	321	0.103	0.031	0.14	0.02	37.88	35	9.32	Discarded
PT_22988	LP123_1	Espírito Santo nº 30, Ent 7, Cont 56	Petrosal	Idanha-a-Velha - Espírito Santo	Roman	4th-5th century	1100570	673	0.06	317	0.03	1.3	313	0.0284398	313	0.0 X	0	0	0	nan X	0	0.048	0.012	0.06	0.035	35.9	32	8.46	Discarded
PT_23201	LP123_13	3 Sep 9 905	Petrosal	Monte da Cabida	Bronze Age	-	588741	317	0.05	114	0.02	0.9	113	0.0191935	113	0.0 X	0	0	0	nan X	0	0.021	0	0.03	0.067	32.91	31	5.99	Discarded
PT_23204	LP116_2	Sep7 700	Petrosal	Monte da Cabida	Bronze Age	-	11121248	4307	0.04	1512	0.01	10.6	1351	0.0121479	1351	0.0 X	0	0	0	nan X	0	0.03	0.033	0.022	0.024	36.8	31	15.08	Discarded
PT_23205	LP116_3	3 Sep 9 904	Petrosal	Monte da Cabida	Bronze Age	-	9782827	4949	0.05	1584	0.02	9.8	1429	0.0146072	1428	0.0 X	0	0	1	0.0 X	110.1	0.098	0.006	0.113	0.01	37.01	34	9.35	Discarded
PT_23218	LP115_12	505	Petrosal	Outeiro Alto	Bronze Age	-	514	0	0	0	0	0	0	0	0	nan X	0	0	0	nan X	0	0	0	0	0	0	0	0	Discarded
PT_23225	LP123_15	RB139	Petrosal	Santarém - Rua dos Barcos	Kingdom of Portugal	13-14th century	552673	399	0.07	272	0.05	2.2	266	0.0481297	266	0.0 X	0	0	0	nan X	0	0.038	0	0.05	0.018	36.96	33	8.99	Discarded
PT_23232	LP116_5	RB144	Petrosal	Santarém - Rua dos Barcos	Kingdom of Portugal	12th century	0	0	0	0	0	0	0	0	0	0	0	0	0	0	0	0	0	0	0	0	0	0	Discarded
PT_24172	LP114_12	5 Out ue1647	Petrosal	Santarém - Islamic Necropolis	Islamic	8th - 10th century	12372743	9188	0.07	3223	0.03	7.6	2979	0.0240771	2978	0.0 X	0	0	1	0.0 X	58.3	0.037	0.019	0.036	0.026	36.88	32	11.92	Discarded
PT_24174	LP114_14	5 Out ue1955	Petrosal	Santarém - Islamic Necropolis	Islamic	8th - 10th century	14907603	7717	0.05	3184	0.02	22.9	2454	0.0164614	2452	0.0 X	0	0	2	0.0 X	169.9	0.066	0.023	0.079	0.034	34.6	32	7.58	Discarded
PT_24177	LP114_16	LHM 12	Petrosal	Loulé - Hospital da Misericordia	Islamic	13th - 13th century	15887741	6992	0.04	2664	0.02	8.9	2428	0.0152822	2427	0.0 X	0	0	1	0.0 X	69.6	0.036	0.027	0.04	0.024	34.25	31	8.23	Discarded
EBC1_PT_24994	LP115_4	NA	NA	NA	NA	NA	3594524	13096	0.36	4534	0.13	60	1813	0.0504378	1812	0.0 X	0	0	1	0.0 X	161.4	0.057	0.01	0.055	0.024	68.98	58	35.44	Discarded
EBC2_PT_24995	LP116_8	NA	NA	NA	NA	NA	1109162	28332	2.55	4001	0.36	80.8	770	0.0694218	770	0.0 X	0	0	0	nan X	0	0.033	0.019	0.023	0.036	49.21	44	19.3	Discarded
EBC3_PT_24996	LP117_13	NA	NA	NA	NA	NA	795260	276379	34.75	63572	7.99	60.1	25390	3.19267	25378	0.0 X	0	0	12	0.0 X	89.7	0.012	0.005	0.012	0.005	44.26	41	12.99	Discarded

## Sheet: Table.S2.SexAssign_ANGSD
ACAD ID	Library ID	Archaoelogical ID	Bone	Archaeological site	Period	Dates	Rate X	Rate Y	Err Rate X	Err Rate Y	Gentic Sex	Number of SNPs left after removing sites with no data in a 5 base pair surrounding region (ANGSD)	Contamination Estimate (Method1_Method_of_Moments) (ANGSD)	Estimate Error (Method1_Method_of_Moments) (ANGSD)	Contamination Estimate (Method1_Maximum_Likelihood) (ANGSD)	Estimate Error (Method1_Maximum_Likelihood) (ANGSD)	Contamination Estimate (Method2_Method_of_Moments) (ANGSD)	Estimate Error (Method2_Method_of_Moments) (ANGSD)	Contamination Estimate (Method2_Maximum_Likelihood) (ANGSD)	Estimate Error (Method2_Maximum_Likelihood) (ANGSD)	Notes
ID_25510	LP129_5	Ind.5 (Idanha-a-Velha - Porta Norte)	Petrosal	Idanha-a-Velha - Porta Norte	Roman	-	0.9	0	0	0	F	176	0.3	0	0.3	0	0.2	0.1	0.2	0	-
ID_25522	LP126_14	Ind.1	Petrosal	Idanha-a-Velha - Porta Sul	Roman	257-531 d.C.	0.9	0	0	0	F	10	0.1	0.1	0.1	0	0	0	0	0	-
ID_25536	LP127_10	Ind.2	Petrosal	Idanha-a-Velha - Porta Sul	Roman	234-381 d.C.	0.9	0	0	0	F	98	0.2	0.1	0.2	0	0.2	0.1	0.2	0	-
ID_25537	LP127_11	Ind.1 (Chão da muralha. Casa do Átrio	Petrosal	Idanha-a-Velha - Porta Norte	Roman	-	1.2	0	0.2	0	F	0	N/A	N/A	1.3	N/A	N/A	N/A	1.3	N/A	-
ID_25538	LP127_12	Ind.4 (Lado Nascente)	Petrosal	Idanha-a-Velha - Porta Norte	Roman	-	0.9	0	0	0	F	54	0.4	0.1	0.4	0	0.3	0.1	0.3	0	-
PT_22179	LP116_9	Cast. AB 2015, Ent 2, Ind 2	Petrosal	Santarém - Castelo de Abrantes	Napoleonic	19th century	0.4	0.4	0	0	M	5	0	0	0	0	0	0	0	0	-
PT_22183	LP117_11	Cast. AB 2015, Sond 7, Ent 1	Petrosal	Santarém - Castelo de Abrantes	Napoleonic	19th century	0.4	0.4	0	0	M	14	0	0	0	0	0	0	0	0	-
PT_22190	LP116_10	403	Petrosal	Aveiro - Travanca	Kingdom of Portugal	18th century	0.4	0.4	0	0	M	9	0	0	0	0	0	0	0	0	-
PT_22194	LP128_2	Camp 2(86) Number 1 Obs L6A	Petrosal	Leiria - Cova das Lapas	Neolithic	3263 - 2913 BCE	0.4	0.4	0	0	M	3	0	0	0	0	0	0	0	0	-
PT_22197	LP128_3	Camp 2(86) Number 1-3 M10	Petrosal	Leiria - Cova das Lapas	Chalcolithic	-	0.4	0.4	0	0	M	4	0	0	0	0	0	0	0	0	-
PT_22200	LP128_4	Camp 1(85) I23A	Petrosal	Leiria - Cova das Lapas	Neolithic	3263 - 2913 BCE	0.4	0.5	0	0	M	5	0	0	0	0	0	0	0	0	-
PT_22201	LP114_2	Camp 2(86) CL1 L7	Petrosal	Leiria - Cova das Lapas	Neolithic	3263 - 2913 BCE	0.9	0	0	0	F	116	0.2	0	0.2	0	0.2	0.1	0.2	0	-
PT_22204	LP116_11	Camp 2(86) number 9-12 Obs K9A	Petrosal	Leiria - Cova das Lapas	Neolithic	3263 - 2913 BCE	0.4	0.5	0	0	M	145	0	0	0	0	0	0	0	0	-
PT_22207	LP116_12	Camp 2(86) Number 2-4 M9	Petrosal	Leiria - Cova das Lapas	Neolithic	3263 - 2913 BCE	0.4	0.5	0.1	0.1	M	0	N/A	N/A	1.3	N/A	N/A	N/A	1.3	N/A	-
PT_22210	LP116_13	Skull CLCB33	Petrosal	Leiria - Cova das Lapas	Neolithic	3263 - 2913 BCE	0.4	0.4	0	0	M	10	0	0	0	0	0	0	0	0	-
PT_22211	LP116_14	CL.P9.1 (Imv 2)	Petrosal	Leiria - Cova das Lapas	Neolithic	3263 - 2913 BCE	0.9	0	0	0	F	213	0.2	0	0.2	0	0.2	0	0.2	0	-
PT_22212	LP123_7	Camp 2(86) number 1-2 I9B	Petrosal	Leiria - Cova das Lapas	Neolithic	3263 - 2913 BCE	0.4	0.5	0.1	0.1	M	0	N/A	N/A	1.3	N/A	N/A	N/A	1.3	N/A	-
PT_22213	LP116_15	Camp 2(86) number 1 I9A	Petrosal	Leiria - Cova das Lapas	Neolithic	3263 - 2913 BCE	0.5	0.5	0	0	M	69	0	0	0	0	0	0	0	0	-
PT_22214	LP116_16	Camp 2(86) number 1-3 L10	Petrosal	Leiria - Cova das Lapas	Neolithic	3263 - 2913 BCE	0.4	0.4	0	0	M	146	0	0	0	0	0	0	0	0	-
PT_22219-23224A	LP117_12	Esq 18	Petrosal	Santarém - Rua dos Barcos	Kingdom of Portugal	13-14th century	0.4	0.4	0	0	M	1	0	N/A	0	0	0	N/A	0	0	Library duplicate of the same individual
PT_22219-23224B	LP123_5	Esq 18	Petrosal	Santarém - Rua dos Barcos	Kingdom of Portugal	13-14th century	0.4	0.5	0.1	0.2	M	0	N/A	N/A	1.3	N/A	N/A	N/A	1.3	N/A	Library duplicate of the same individual
PT_22220	LP111_3	Esq 52	Petrosal	Santarém - Rua dos Barcos	Kingdom of Portugal	13-14th century	0.7	0	0.1	0	F	1	0	N/A	0	0	0	N/A	0	0	-
PT_22987	LP111_4	Espírito Santo nº 34, Ent 5, Cont 62	Petrosal	Idanha-a-Velha - Espírito Santo	Early Medieval Period	5th-7th century	0.9	0	0	0	F	50	0.2	0.1	0.2	0	0.4	0.1	0.5	0	-
PT_22989	LP117_1	TVCA/12 ossário 54 crânio 38	Petrosal	Castro de Avelãs - Torre Velha	Christian Conquest	11th-12th century	0.8	0	0.1	0	F	0	N/A	N/A	1.3	N/A	N/A	N/A	1.3	N/A	-
PT_22992	LP117_2	TVCA/12 - UE [50]	Petrosal	Castro de Avelãs - Torre Velha	Christian Conquest	11th-12th century	0.5	0.4	0.1	0.1	M	1	0	N/A	0	0	0	N/A	0	0	-
PT_22994	LP117_3	TVCA/12 UE [15] R9	Petrosal	Castro de Avelãs - Torre Velha	Christian Conquest	11th-12th century	0.8	0.4	0	0	XXY	41	0.2	0.1	0.2	0	0.3	0.1	0.3	0	-
PT_22997	LP111_2	O0/O1 UE [46]	Petrosal	Castro de Avelãs - Torre Velha	Early Medieval Period	6th-7th century	0.8	0	0	0	F	0	N/A	N/A	1.3	N/A	N/A	N/A	1.3	N/A	-
PT_23002	LP112_13	TVCA/12 UE [02] R9	Petrosal	Castro de Avelãs - Torre Velha	Early Medieval Period	7th-9th century	0.5	0.4	0	0	M	19	0	0	0	0	0	0	0	0	-
PT_23197	LP113_8	3 Sep 8 872	Petrosal	Monte da Cabida	Bronze Age	-	0.4	0.4	0	0	M	0	N/A	N/A	1.3	N/A	N/A	N/A	1.3	N/A	-
PT_23198	LP113_5 + LP123_3	3 [945]	Petrosal	Monte da Cabida	Bronze Age	-	0.4	0.3	0	0	M	1	0	N/A	0	0	0	N/A	0	0	Same individual as I7691 in Olalde et al 2019
PT_23199	LP113_3	3 Fossa 64	Petrosal	Monte da Cabida	Bronze Age	-	0.9	0	0	0	F	10	0.4	0.2	0.5	0	0.7	0.4	0.8	0	Same individual as I7689 in Olalde et al 2019
PT_23200	LP113_10	3 Fossa 41 931	Petrosal	Monte da Cabida	Bronze Age	-	0.4	0.2	0.1	0.1	M	0	N/A	N/A	1.3	N/A	N/A	N/A	1.3	N/A	-
PT_23206	LP113_11	TV3 2015 39	Petrosal	Torre Velha	Chalcolithic	-	0.9	0	0.1	0	F	0	N/A	N/A	1.3	N/A	N/A	N/A	1.3	N/A	-
PT_23207	LP111_6	TV3 1782 Hipogeu	Petrosal	Torre Velha	Bronze Age	-	0.4	0.4	0	0	M	13	0	0	0	0	0	0	0	0	-
PT_23208	LP111_5	TV3 1799 Hipogeu	Petrosal	Torre Velha	Bronze Age	-	0.8	0	0	0	F	5	0.2	0.2	0.2	0	0.4	0.4	0.4	0	-
PT_23209	LP112_15	TV3. Dec. 2392. 24	Petrosal	Torre Velha	Bronze Age	-	0.8	0	0.1	0	F	1	0	N/A	0	0	0	N/A	0	0	-
PT_23210	LP112_10	TV3. 1361	Petrosal	Torre Velha	Bronze Age	-	0.4	0.4	0	0	M	16	0	0	0	0	0	0	0	0	-
PT_23211	LP116_1	TV3 2051 Hipogeu	Petrosal	Torre Velha	Bronze Age	-	0.8	0	0.1	0	F	0	N/A	N/A	1.3	N/A	N/A	N/A	1.3	N/A	-
PT_23212	LP123_14	TV3 2368 Hipogeu	Petrosal	Torre Velha	Bronze Age	-	0	0	0	0	M	0	N/A	N/A	N/A	N/A	N/A	N/A	N/A	N/A	-
PT_23214	LP113_9	MMV Esq 4	Petrosal	Castelo de Montemor o Velho	Kingdom of Portugal	18th century	0.4	0.4	0	0	M	1	0	N/A	0	0	0	N/A	0	0	-
PT_23215	LP112_12	MMV Esq 7	Petrosal	Castelo de Montemor o Velho	Kingdom of Portugal	18th century	0.8	0	0	0	F	161	0.2	0	0.2	0	0.2	0.1	0.2	0	-
PT_23216	LP112_11	MMV Esq 10	Petrosal	Castelo de Montemor o Velho	Kingdom of Portugal	18th century	0.8	0	0	0	F	51	0.2	0.1	0.2	0	0.3	0.1	0.3	0	-
PT_23217	LP115_8	MMV Esq 16	Petrosal	Castelo de Montemor o Velho	Kingdom of Portugal	18th century	0.9	0	0	0	F	1	0	N/A	0	0	0	N/A	0	0	-
PT_23219	LP123_11	2608	Petrosal	Outeiro Alto	Bronze Age	-	0.4	0.4	0.1	0.1	M	0	N/A	N/A	1.3	N/A	N/A	N/A	1.3	N/A	-
PT_23221	LP117_10	RB Ent 95	Tooth	Santarém - Rua dos Barcos	Kingdom of Portugal	13-14th century	0.5	0.6	0.1	0.1	M	1	0	N/A	0	0	0	N/A	0	0	-
PT_23223	LP117_7	RB59	Tooth	Santarém - Rua dos Barcos	Kingdom of Portugal	13-14th century	0.4	0.5	0	0	M	2	-0.2	0.5	-0.1	0	-0.2	0.5	-0.1	0	-
PT_23226	LP113_4	RB83	Petrosal	Santarém - Rua dos Barcos	Kingdom of Portugal	13-14th century	0.4	0.4	0	0	M	18	0	0	0	0	0	0	0	0	-
PT_23227	LP123_6	RB39	Petrosal	Santarém - Rua dos Barcos	Kingdom of Portugal	13-14th century	0.5	0.3	0.1	0	M	0	N/A	N/A	1.3	N/A	N/A	N/A	1.3	N/A	-
PT_23229	LP123_2	RB93	Petrosal	Santarém - Rua dos Barcos	Kingdom of Portugal	13-14th century	0.8	0	0.1	0	F	0	N/A	N/A	1.3	N/A	N/A	N/A	1.3	N/A	-
PT_23230	LP112_16	RB20	Petrosal	Santarém - Rua dos Barcos	Kingdom of Portugal	13-14th century	0.8	0	0	0	F	5	0	0	0	0	0	0	0	0	-
PT_23235	LP123_4	PZ/S.21/1	Petrosal	Guarda - Prazo (Freixo de Numão)	Early Medieval Period	7th - 9th century	0.9	0	0.2	0	F	0	N/A	N/A	N/A	N/A	N/A	N/A	N/A	N/A	-
PT_23237	LP123_16	PZ/S.12/94	Petrosal	Guarda - Prazo (Freixo de Numão)	Christian Conquest	12th - 13th century	0.6	0	0.3	0	F	0	N/A	N/A	1.3	N/A	N/A	N/A	1.3	N/A	-
PT_23241	LP111_8	MMV 1 Esq 3	Petrosal	Castelo de Montemor o Velho	Kingdom of Portugal	18th century	0.5	0.4	0	0	M	2	0	0	0	0	0	0	0	0	-
PT_23242	LP112_9	MMV 1 Esq 5	Petrosal	Castelo de Montemor o Velho	Kingdom of Portugal	18th century	0.7	0	0	0	F	8	0	0	0	0	0	0	0	0	-
PT_24163	LP114_3	SMO99 Sep1 Oss4	Petrosal	São Miguel de Odrinhas	Kingdom of Portugal	12th-15th century	0.4	0.5	0	0.1	M	0	N/A	N/A	1.3	N/A	N/A	N/A	1.3	N/A	-
PT_24164	LP114_4	SMO99 Sep1 Oss2	Petrosal	São Miguel de Odrinhas	Kingdom of Portugal	12th-15th century	0.8	0	0	0	F	15	0.2	0.2	0.2	0	0.2	0.3	0.3	0	-
PT_24165	LP114_5	SMO2005 Sep9 Ent	Petrosal	São Miguel de Odrinhas	Kingdom of Portugal	12th-15th century	0.4	0.4	0	0.1	M	0	N/A	N/A	1.3	N/A	N/A	N/A	1.3	N/A	-
PT_24166	LP123_8	SMO88 Sep6 Oss1	Petrosal	São Miguel de Odrinhas	Kingdom of Portugal	12th-15th century	1.2	0	0.4	0	F	0	N/A	N/A	N/A	N/A	N/A	N/A	N/A	N/A	-
PT_24169	LP123_9	5 Out ue1584	Petrosal	Santarém - Islamic Necropolis	Islamic	8th - 10th century	1.1	0	0.4	0	F	0	N/A	N/A	N/A	N/A	N/A	N/A	N/A	N/A	-
PT_24170	LP114_10	5 Out ue2334	Petrosal	Santarém - Islamic Necropolis	Islamic	8th - 10th century	0.4	0.4	0	0	M	2	0	0	0	0	0	0	0	0	-
PT_24173	LP114_13	5 Out ue931	Petrosal	Santarém - Islamic Necropolis	Islamic	8th - 10th century	0.8	0	0.1	0	F	2	0	0	0	0	0	0	0	0	-
PT_24175	LP114_15	LHM 17	Petrosal	Loulé - Hospital da Misericordia	Islamic	11th - 13th century	0.4	0.5	0	0	M	7	0	0	0	0	0	0	0	0	-
PT_24176	LP115_3	LHM 31	Petrosal	Loulé - Hospital da Misericordia	Islamic	12th - 13th century	0.4	0.4	0.1	0.1	M	0	N/A	N/A	1.3	N/A	N/A	N/A	1.3	N/A	-
PT_24178	LP115_7	LQB 9	Petrosal	Loulé - Quinta da Boavista	Islamic	12th -13th century	0.8	0	0.1	0	F	0	N/A	N/A	1.3	N/A	N/A	N/A	1.3	N/A	-
PT_24179	LP115_5	LQB 1	Petrosal	Loulé - Quinta da Boavista	Islamic	13th -13th century	0.4	0.4	0	0	M	5	0	0	0	0	0	0	0	0	-
PT_24180	LP115_1	LQB 17	Petrosal	Loulé - Quinta da Boavista	Islamic	14th -13th century	0.8	0	0.1	0	F	1	0	N/A	0	0	0	N/A	0	0	-
PT_24181	LP115_6	LQB 31	Petrosal	Loulé - Quinta da Boavista	Islamic	15th -13th century	0.4	0.6	0	0	M	1	0	N/A	0	0	0	N/A	0	0	-
PT_24182	LP115_2 + LP123_10	34 Esqueleto 4 Contentor 61	Petrosal	Idanha-a-Velha - Espírito Santo Muralha	Roman	2nd-3rd century (110-236 cal AD; 1840 - 1714 cal BP)	0.4	0.4	0	0	M	2	0	0	0	0	0	0	0	0	-
PT_22218	LP113_1	Esq 29	Petrosal	Santarém - Rua dos Barcos	Kingdom of Portugal	13-14th century	0.4	0.5	0	0	M	6	0.2	0.2	0.2	0	0.4	0.4	0.4	0	Contam
PT_24167	LP114_7	SMO97 Sep1 Ent	Petrosal	São Miguel de Odrinhas	Kingdom of Portugal	12th-15th century	0.4	0.4	0	0	M	27	0.1	0.1	0.1	0	0.1	0.1	0.1	0	Contam
PT_22187	LP128_1	Sep 6, Ent 5	Petrosal	Castelo Branco - Church of São Miguel	Post-medieval	Post-medieval	0.4	0.4	0.1	0.1	M	0	N/A	N/A	1.3	N/A	N/A	N/A	1.3	N/A	-
PT_23001	LP117_4	TVCA/12 AC7 Ind EU [16]	Petrosal	Castro de Avelãs - Torre Velha	Early Medieval Period	7th-8th century	0.2	0.4	0.2	0.3	M	0	N/A	N/A	1.3	N/A	N/A	N/A	1.3	N/A	Selected for enrichment, but discarded
PT_23202	LP115_14	3 Sep 10 875	Petrosal	Monte da Cabida	Bronze Age	-	0.5	0.2	0.3	0.2	M	0	N/A	N/A	N/A	N/A	N/A	N/A	N/A	N/A	Selected for enrichment, but discarded
PT_23203	LP116_6	3 Fossa 41 932	Petrosal	Monte da Cabida	Bronze Age	-	0.8	0	0.3	0	F	0	N/A	N/A	N/A	N/A	N/A	N/A	N/A	N/A	Selected for enrichment, but discarded
PT_23213	LP112_14	MMV Esq 2	Petrosal	Castelo de Montemor o Velho	Kingdom of Portugal	18th century	1.4	0	0.4	0	F	0	N/A	N/A	N/A	N/A	N/A	N/A	N/A	N/A	Selected for enrichment, but discarded
PT_23220	LP117_8	RB E68	Tooth	Santarém - Rua dos Barcos	Kingdom of Portugal	13-14th century	0	3.2	0	3.3	U	0	N/A	N/A	1.3	N/A	N/A	N/A	1.3	N/A	Selected for enrichment, but discarded
PT_23222	LP117_9	RB 86	Tooth	Santarém - Rua dos Barcos	Kingdom of Portugal	13-14th century	0.3	0.4	0.3	0.4	U	1	0	N/A	0	0	0	N/A	0	0	Selected for enrichment, but discarded
PT_23228	LP116_4	RB143	Petrosal	Santarém - Rua dos Barcos	Kingdom of Portugal	13-14th century	1.3	0	0.5	0	F	0	N/A	N/A	N/A	N/A	N/A	N/A	N/A	N/A	Selected for enrichment, but discarded
PT_23231	LP115_13	RB130	Petrosal	Santarém - Rua dos Barcos	Kingdom of Portugal	13-14th century	1.4	0	0.5	0	F	0	N/A	N/A	1.3	N/A	N/A	N/A	1.3	N/A	Selected for enrichment, but discarded
PT_23234	LP116_7	RB142	Petrosal	Santarém - Rua dos Barcos	Kingdom of Portugal	12th century	0.4	0.7	0.1	0.3	M	0	N/A	N/A	N/A	N/A	N/A	N/A	N/A	N/A	Selected for enrichment, but discarded
PT_23236	LP123_12	PZ/S.4/101	Petrosal	Guarda - Prazo (Freixo de Numão)	Christian Conquest	9th - 11th century	0	1.2	0	1.2	U	0	N/A	N/A	N/A	N/A	N/A	N/A	N/A	N/A	Selected for enrichment, but discarded
PT_23238	LP117_6	PZ/S.15/B01	Petrosal	Guarda - Prazo (Freixo de Numão)	Christian Conquest	9th - 12th century	0.6	0	0.2	0	F	0	N/A	N/A	N/A	N/A	N/A	N/A	N/A	N/A	Selected for enrichment, but discarded
PT_24168	LP114_8	SMO88 Sep6 ENT	Petrosal	São Miguel de Odrinhas	Kingdom of Portugal	12th-15th century	0.4	0.2	0.2	0.2	U	0	N/A	N/A	1.3	N/A	N/A	N/A	1.3	N/A	Selected for enrichment, but discarded
PT_24171	LP114_11	5 Out ue1092	Petrosal	Santarém - Islamic Necropolis	Islamic	8th - 10th century	0	0	0	0	U	0	N/A	N/A	1.3	N/A	N/A	N/A	1.3	N/A	Selected for enrichment, but discarded
PT_22217	LP111_1	255	Petrosal	Aveiro - Travanca	Kingdom of Portugal	18-19th century	1.1	0	1.1	0	F	0	N/A	N/A	N/A	N/A	N/A	N/A	N/A	N/A	Discarded
PT_22988	LP123_1	Espírito Santo nº 30, Ent 7, Cont 56	Petrosal	Idanha-a-Velha - Espírito Santo	Roman	4th-5th century	0	0	0	0	U	0	N/A	N/A	N/A	N/A	N/A	N/A	N/A	N/A	Discarded
PT_23201	LP123_13	3 Sep 9 905	Petrosal	Monte da Cabida	Bronze Age	-	0	0	0	0	U	0	N/A	N/A	N/A	N/A	N/A	N/A	N/A	N/A	Discarded
PT_23204	LP116_2	Sep7 700	Petrosal	Monte da Cabida	Bronze Age	-	0	0	0	0	U	0	N/A	N/A	1.3	N/A	N/A	N/A	1.3	N/A	Discarded
PT_23205	LP116_3	3 Sep 9 904	Petrosal	Monte da Cabida	Bronze Age	-	0	0	0	0	U	0	N/A	N/A	N/A	N/A	N/A	N/A	N/A	N/A	Discarded
PT_23218	LP115_12	505	Petrosal	Outeiro Alto	Bronze Age	-	0	0	0	0	U	0	N/A	N/A	N/A	N/A	N/A	N/A	N/A	N/A	Discarded
PT_23225	LP123_15	RB139	Petrosal	Santarém - Rua dos Barcos	Kingdom of Portugal	13-14th century	0	0	0	0	U	0	N/A	N/A	N/A	N/A	N/A	N/A	N/A	N/A	Discarded
PT_23232	LP116_5	RB144	Petrosal	Santarém - Rua dos Barcos	Kingdom of Portugal	12th century	0	0	0	0	U	N/A	N/A	N/A	N/A	N/A	N/A	N/A	N/A	N/A	Discarded
PT_24172	LP114_12	5 Out ue1647	Petrosal	Santarém - Islamic Necropolis	Islamic	8th - 10th century	1.4	0	1.4	0	U	0	N/A	N/A	1.3	N/A	N/A	N/A	1.3	N/A	Discarded
PT_24174	LP114_14	5 Out ue1955	Petrosal	Santarém - Islamic Necropolis	Islamic	8th - 10th century	0	0	0	0	U	0	N/A	N/A	1.3	N/A	N/A	N/A	1.3	N/A	Discarded
PT_24177	LP114_16	LHM 12	Petrosal	Loulé - Hospital da Misericordia	Islamic	13th - 13th century	0	0	0	0	U	0	N/A	N/A	N/A	N/A	N/A	N/A	N/A	N/A	Discarded

## Sheet: Table.S3.Twist_Capture
ACAD ID	Library ID	Archaoelogical ID	Bone	Archaeological site	Period	Dates	Nr. Reads Into Mapping	Nr. Mapped Reads	Endogenous DNA (%)	Nr. Mapped Reads Post-Filter	Endogenous DNA Post Filtering (%)	% Dup. Mapped Reads	Nr. Dedup. Mapped Reads	Endogenous DNA Post Dedup (%)	Genome reads	5 Prime C>T 1st base	5 Prime C>T 2nd base	3 Prime G>A 1st base	3 Prime G>A 2nd base	Mean read length (bp)	Median read length (bp)	Read length std. dev. (bp)	#SNPs Covered (Twist Panel 1,352,529 SNPs)	Notes
PT_22219-23224A	LP117_12	Esq 18	Petrosal	Santarém - Rua dos Barcos	Kingdom of Portugal	13-14th century	34873414	8133634	23.32	5883826	16.87	0.147	6491248 (merged)	42.8126	5012691	0.134	0.019	0.134	0.019	63.6	58	24.83	906647 (merged)	-
PT_22219-23224B	LP123_5	Esq 18	Petrosal	Santarém - Rua dos Barcos	Kingdom of Portugal	13-14th century	15162002	3352181	22.11	2025075	13.36	0.272	6491248 (merged)	42.8126	1473897	0.11	0.019	0.109	0.018	59.07	54	23.53	906647 (merged)	-
PT_24182A	LP115_2	34 Esqueleto 4 Contentor 61	Petrosal	Idanha-a-Velha - Espírito Santo Muralha	Roman	2nd-3rd century (110-236 cal AD; 1840 - 1714 cal BP)	8742374	4034315	46.15	2884238	32.99	0.18	6358584 (merged)	24.1027	2363033	0.127	0.016	0.127	0.016	58.04	53	20.36	671216 (merged)	-
PT_24182B	LP123_10	35 Esqueleto 4 Contentor 61	Petrosal	Idanha-a-Velha - Espírito Santo Muralha	Roman	2nd-3rd century (110-236 cal AD; 1840 - 1714 cal BP)	26381194	17387284	65.91	10569993	40.07	0.622	6358584 (merged)	24.1027	3991089	0.11	0.014	0.101	0.013	53.72	50	18.23	671216 (merged)	-
PT_23198A	LP113_5	3 [945]	Petrosal	Monte da Cabida	Bronze Age	-	11387843	1674838	14.71	999845	8.78	0.202	1266943 (merged)	11.1254	797809	0.118	0.019	0.114	0.018	47.16	44	13.9	216622 (merged)	Library duplicate of the same individual, same individual as I7691 in Olalde et al 2019
PT_23198B	LP123_3	4 [945]	Petrosal	Monte da Cabida	Bronze Age	-	5040933	1347484	26.73	829320	16.45	0.435	1266943 (merged)	11.1254	468367	0.076	0.019	0.071	0.017	50.98	47	16.22	216622 (merged)	Library duplicate of the same individual, same individual as I7691 in Olalde et al 2019
PT_22204	LP116_11	Camp 2(86) number 9-12 Obs K9A	Petrosal	Leiria - Cova das Lapas	Neolithic	3263 - 2913 BCE	58505242	50467183	86.26	33342551	56.99	0.163	27640958	47.2453	27913769	0.145	0.019	0.142	0.019	59.53	55	22.03	1271416	-
PT_22183	LP117_11	Cast. AB 2015, Sond 7, Ent 1	Petrosal	Santarém - Castelo de Abrantes	Napoleonic	19th century	36870376	19870892	53.89	14965688	40.59	0.127	13071738	35.4532	13063635	0.074	0.012	0.077	0.012	66.25	60	27.19	1150325	-
PT_22214	LP116_16	Camp 2(86) number 1-3 L10	Petrosal	Leiria - Cova das Lapas	Neolithic	3263 - 2913 BCE	43511015	37494087	86.17	22752412	52.29	0.141	19534557	44.8957	19529211	0.164	0.023	0.161	0.023	55.05	51	18.1	1149922	-
PT_22179	LP116_9	Cast. AB 2015, Ent 2, Ind 2	Petrosal	Santarém - Castelo de Abrantes	Napoleonic	19th century	56017967	19669394	35.11	14529125	25.94	0.173	12020763	21.4588	12013749	0.069	0.018	0.076	0.017	68.03	61	29.24	1139119	-
PT_23215	LP112_12	MMV Esq 7	Petrosal	Castelo de Montemor o Velho	Kingdom of Portugal	18th century	28447048	21160861	74.39	17073666	60.02	0.118	15065068	52.9583	15053401	0.065	0.009	0.064	0.009	74.83	69	30.73	1134614	-
PT_22213	LP116_15	Camp 2(86) number 1 I9A	Petrosal	Leiria - Cova das Lapas	Neolithic	3263 - 2913 BCE	36629529	25306613	69.09	17473342	47.7	0.145	14936400	40.7769	14932007	0.179	0.021	0.178	0.021	59.67	54	22.98	1108217	-
PT_23002	LP112_13	TVCA/12 UE [02] R9	Petrosal	Castro de Avelãs - Torre Velha	Early Medieval Period	7th-9th century	42532733	26903597	63.25	22117353	52	0.443	12309143	28.9404	12306411	0.151	0.014	0.146	0.014	69.4	63	28.56	1100937	-
PT_23226	LP113_4	RB83	Petrosal	Santarém - Rua dos Barcos	Kingdom of Portugal	13-14th century	42057810	27109153	64.46	20524937	48.8	0.324	13869347	32.9769	13865958	0.115	0.014	0.114	0.013	66.56	61	26	1092399	-
PT_22211	LP116_14	CL.P9.1 (Imv 2)	Petrosal	Leiria - Cova das Lapas	Neolithic	3263 - 2913 BCE	37816486	29611100	78.3	19660969	51.99	0.151	16698404	44.1564	16693826	0.19	0.023	0.189	0.023	55.88	52	19.11	1083837	-
PT_22197	LP128_3	Camp 2(86) Number 1-3 M10	Petrosal	Leiria - Cova das Lapas	Chalcolithic	-	24949370	14636087	58.66	12031674	48.22	0.145	10291837	41.2509	10289088	0.141	0.02	0.111	0.016	83.91	81	16.87	1067409	-
PT_22210	LP116_13	Skull CLCB33	Petrosal	Leiria - Cova das Lapas	Neolithic	3263 - 2913 BCE	32185186	19123654	59.42	12117536	37.65	0.176	9981098	31.0115	9978072	0.172	0.022	0.168	0.022	55.53	51	18.61	981624	-
PT_23210	LP112_10	TV3. 1361	Petrosal	Torre Velha	Bronze Age	-	26191319	17276196	65.96	11316640	43.21	0.115	10013129	38.2307	10009968	0.174	0.02	0.174	0.019	52.69	49	16.49	960341	-
ID_25510	LP129_5	Ind.5 (Idanha-a-Velha - Porta Norte)	Petrosal	Idanha-a-Velha - Porta Norte	Roman	-	23057686	19607339	85.04	14659337	63.58	0.189	11893814	51.5829	11890054	0.105	0.016	0.102	0.017	70.36	67	27.87	948098	-
PT_22201	LP114_2	Camp 2(86) CL1 L7	Petrosal	Leiria - Cova das Lapas	Neolithic	3263 - 2913 BCE	33483186	25422567	75.93	14086413	42.07	0.119	12403366	37.0436	12399971	0.231	0.027	0.23	0.027	54.4	51	17.53	934568	-
PT_24170	LP114_10	5 Out ue2334	Petrosal	Santarém - Islamic Necropolis	Islamic	8th - 10th century	36978447	12158671	32.88	8302304	22.45	0.144	7103211	19.2091	7099067	0.159	0.016	0.164	0.015	65.16	59	26.19	927609	-
PT_24179	LP115_5	LQB 1	Petrosal	Loulé - Quinta da Boavista	Islamic	13th -13th century	44519001	13767731	30.93	10950127	24.6	0.395	6627609	14.8871	6625782	0.16	0.018	0.163	0.017	59.71	55	21.38	920741	-
ID_25536	LP127_10	Ind.2	Petrosal	Idanha-a-Velha - Porta Sul	Roman	234-381 d.C.	17213816	13276593	77.13	10725240	62.31	0.115	9488519	55.1215	9484887	0.138	0.015	0.128	0.016	77.67	74	32.41	914643	-
PT_22994	LP117_3	TVCA/12 UE [15] R9	Petrosal	Castro de Avelãs - Torre Velha	Christian Conquest	11th-12th century	22040563	11402153	51.73	8335415	37.82	0.127	7280415	33.0319	7277719	0.097	0.015	0.096	0.015	62.78	57	23.42	903059	-
PT_23216	LP112_11	MMV Esq 10	Petrosal	Castelo de Montemor o Velho	Kingdom of Portugal	18th century	22908281	13223601	57.72	9649810	42.12	0.108	8610412	37.5865	8600318	0.05	0.007	0.05	0.007	68.95	62	30.05	888533	-
PT_23241	LP111_8	MMV 1 Esq 3	Petrosal	Castelo de Montemor o Velho	Kingdom of Portugal	18th century	28232341	9380742	33.23	6822134	24.16	0.149	5803092	20.5548	5794829	0.096	0.01	0.092	0.009	69.7	63	29.09	863836	-
PT_23223	LP117_7	RB59	Tooth	Santarém - Rua dos Barcos	Kingdom of Portugal	13-14th century	30815637	8623211	27.98	6382517	20.71	0.15	5428181	17.615	5422435	0.092	0.012	0.09	0.011	67.56	62	26.5	853228	-
PT_23214	LP113_9	MMV Esq 4	Petrosal	Castelo de Montemor o Velho	Kingdom of Portugal	18th century	31002649	6663216	21.49	5235623	16.89	0.143	4488626	14.4782	4484496	0.091	0.007	0.091	0.007	80.12	73	34.86	817744	-
PT_23207	LP111_6	TV3 1789 Hipogeu	Petrosal	Torre Velha	Bronze Age	-	26788728	14278196	53.3	7930463	29.6	0.11	7061100	26.3585	7058992	0.243	0.028	0.242	0.027	50.12	47	14.7	816460	-
PT_24163	LP114_3	SMO99 Sep1 Oss4	Petrosal	São Miguel de Odrinhas	Kingdom of Portugal	12th-15th century	52235415	9618579	18.41	7140069	13.67	0.43	4069877	7.79141	4068875	0.145	0.015	0.143	0.015	64.58	59	24.22	782371	-
PT_22992	LP117_2	TVCA/12 - UE [50]	Petrosal	Castro de Avelãs - Torre Velha	Christian Conquest	11th-12th century	26202079	8715224	33.26	5657212	21.59	0.17	4693290	17.9119	4689092	0.11	0.023	0.109	0.023	62.79	58	22.51	770033	-
PT_24175	LP114_15	LHM 17	Petrosal	Loulé - Hospital da Misericordia	Islamic	11th - 13th century	29648070	8940328	30.15	6443213	21.73	0.177	5305637	17.8954	5303512	0.145	0.017	0.144	0.016	64.26	58	25.78	747323	-
PT_23229	LP123_2	RB93	Petrosal	Santarém - Rua dos Barcos	Kingdom of Portugal	13-14th century	16974105	10476936	61.72	6697039	39.45	0.224	5196837	30.6163	5192871	0.085	0.014	0.085	0.013	56.39	52	20.51	731858	-
PT_22194	LP128_2	Camp 2(86) Number 1 Obs L6A	Petrosal	Leiria - Cova das Lapas	Neolithic	3263 - 2913 BCE	15306673	7134128	46.61	5946786	38.85	0.204	4730750	30.9065	4728251	0.15	0.017	0.134	0.016	92.24	94	22.8	700876	Related individual discarded for F-statistics and admixture modelling analyses.
PT_23227	LP123_6	RB39	Petrosal	Santarém - Rua dos Barcos	Kingdom of Portugal	13-14th century	13598397	7983924	58.71	4805519	35.34	0.142	4122997	30.3197	4118870	0.188	0.023	0.187	0.021	52.29	48	17.65	679959	-
PT_24164	LP114_4	SMO99 Sep1 Oss2	Petrosal	São Miguel de Odrinhas	Kingdom of Portugal	12th-15th century	23446567	9274522	39.56	5859898	24.99	0.115	5186919	22.1223	5184253	0.143	0.021	0.145	0.02	56.81	52	19.69	673343	Related individual discarded for F-statistics and admixture modelling analyses.
PT_23197	LP113_8	3 Sep 8 872	Petrosal	Monte da Cabida	Bronze Age	-	50373003	10858512	21.56	7028057	13.95	0.28	5062847	10.0507	5061729	0.252	0.027	0.25	0.025	51.91	49	16.15	667301	-
ID_25538	LP127_12	Ind.4 (Lado Nascente)	Petrosal	Idanha-a-Velha - Porta Norte	Roman	-	21101077	11990256	56.82	9474042	44.9	0.314	6495205	30.7814	6489915	0.142	0.019	0.137	0.02	70.46	66	29.94	649645	-
PT_22200	LP128_4	Camp 1(85) I23A	Petrosal	Leiria - Cova das Lapas	Neolithic	3263 - 2913 BCE	16960955	6367721	37.54	4768531	28.11	0.153	4041137	23.8261	4039826	0.157	0.022	0.158	0.016	85.26	88	20.53	641461	-
PT_23230	LP112_16	RB20	Petrosal	Santarém - Rua dos Barcos	Kingdom of Portugal	13-14th century	17369128	7261036	41.8	4689917	27	0.144	4013984	23.1099	4012030	0.165	0.02	0.162	0.019	54.63	51	18.59	608672	-
PT_23217	LP115_8	MMV Esq 16	Petrosal	Castelo de Montemor o Velho	Kingdom of Portugal	18th century	31971017	4529063	14.17	3460568	10.82	0.161	2902500	9.07854	2898351	0.02	0.007	0.02	0.006	74.08	67	29.48	582092	-
PT_23208	LP111_5	TV3 1799 Hipogeu	Petrosal	Torre Velha	Bronze Age	-	36446843	8746176	24	5677962	15.58	0.302	3964852	10.8785	3964223	0.28	0.028	0.275	0.026	47.03	44	12.94	547747	Related individual discarded for F-statistics and admixture modelling analyses.
PT_23199	LP113_3	3 Fossa 64	Petrosal	Monte da Cabida	Bronze Age	-	19618534	8359878	42.61	5120273	26.1	0.171	4242829	21.6266	4240836	0.32	0.027	0.312	0.026	44.49	42	12.13	530188	Same individual as I7689 in Olalde et al 2019
PT_22190	LP116_10	403	Petrosal	Aveiro - Travanca	Kingdom of Portugal	18th century	17494098	6531396	37.33	4687662	26.8	0.105	4158397	23.7703	4191362	0.115	0.014	0.12	0.013	59.49	55	21.67	513791	-
PT_22987	LP111_4	Espírito Santo nº 34, Ent 5, Cont 62	Petrosal	Idanha-a-Velha - Espírito Santo	Early Medieval Period	5th-7th century	53205467	13820223	25.98	9879807	18.57	0.314	6779067	12.7413	6775194	0.191	0.022	0.186	0.022	46.79	43	13.77	494566	-
PT_23242	LP112_9	MMV 1 Esq 5	Petrosal	Castelo de Montemor o Velho	Kingdom of Portugal	18th century	16245814	6824902	42.01	4100469	25.24	0.109	3654026	22.4921	3650109	0.082	0.013	0.087	0.012	49.39	47	14.15	462077	-
PT_24173	LP114_13	5 Out ue931	Petrosal	Santarém - Islamic Necropolis	Islamic	8th - 10th century	42002201	4213434	10.03	3170050	7.55	0.339	2094712	4.98715	2094288	0.141	0.021	0.141	0.02	57.58	53	18.99	434260	-
PT_22989	LP117_1	TVCA/12 ossário 54 crânio 38	Petrosal	Castro de Avelãs - Torre Velha	Christian Conquest	11th-12th century	44328610	3858529	8.7	2749483	6.2	0.27	2008016	4.52984	2005956	0.106	0.018	0.101	0.018	69.4	62	30.03	406209	-
PT_23219	LP123_11	2608	Petrosal	Outeiro Alto	Bronze Age	-	14319337	5482453	38.29	2983554	20.84	0.277	2157636	15.068	2156375	0.278	0.032	0.273	0.03	47.76	45	13.24	394734	-
PT_22212	LP123_7	Camp 2(86) number 1-2 I9B	Petrosal	Leiria - Cova das Lapas	Neolithic	3263 - 2913 BCE	13938096	5895741	42.3	3718466	26.68	0.405	2211681	15.8679	2209692	0.102	0.018	0.102	0.017	56.01	52	19.47	380089	-
PT_24165	LP114_5	SMO2005 Sep9 Ent	Petrosal	São Miguel de Odrinhas	Kingdom of Portugal	12th-15th century	24173924	3193259	13.21	2036050	8.42	0.138	1755311	7.26118	1753804	0.18	0.02	0.183	0.019	54.98	51	18.39	364569	Related individual discarded for F-statistics and admixture modelling analyses.
PT_24181	LP115_6	LQB 31	Petrosal	Loulé - Quinta da Boavista	Islamic	15th -13th century	30490922	2397505	7.86	1717732	5.63	0.138	1480769	4.85643	1480105	0.114	0.021	0.116	0.02	60.94	57	20.34	305861	-
PT_22997	LP111_2	O0/O1 UE [46]	Petrosal	Castro de Avelãs - Torre Velha	Early Medieval Period	6th-7th century	18929561	2948385	15.58	1827282	9.65	0.121	1605685	8.48242	1604581	0.137	0.016	0.136	0.015	54.13	49	19.9	302969	-
ID_25522	LP126_14	Ind.1	Petrosal	Idanha-a-Velha - Porta Sul	Roman	257-531 d.C.	14939156	6259072	41.9	4809864	32.2	0.411	2831892	18.9562	2829948	0.144	0.018	0.138	0.019	66.21	61	26.95	276196	-
PT_23209	LP112_15	TV3. Dec. 2392. 24	Petrosal	Torre Velha	Bronze Age	-	18176157	2700312	14.86	1553549	8.55	0.221	1210275	6.65859	1209517	0.257	0.024	0.24	0.023	48.39	45	14.45	225203	-
PT_22207	LP116_12	Camp 2(86) Number 2-4 M9	Petrosal	Leiria - Cova das Lapas	Neolithic	3263 - 2913 BCE	28043457	1754555	6.26	1098224	3.92	0.139	946081	3.37362	945560	0.149	0.023	0.15	0.022	54.77	51	18.32	221915	Related individual discarded for F-statistics and admixture modelling analyses.
PT_22220	LP111_3	Esq 52	Petrosal	Santarém - Rua dos Barcos	Kingdom of Portugal	13-14th century	20507471	2234191	10.89	1193192	5.82	0.125	1044522	5.09337	1043670	0.123	0.02	0.127	0.018	52.56	48	18.48	207592	-
PT_24178	LP115_7	LQB 9	Petrosal	Loulé - Quinta da Boavista	Islamic	12th -13th century	43068558	1829407	4.25	1154335	2.68	0.174	953724	2.21443	953379	0.181	0.021	0.189	0.019	54.62	51	16.65	197877	-
PT_24180	LP115_1	LQB 17	Petrosal	Loulé - Quinta da Boavista	Islamic	14th -13th century	26285861	1435847	5.46	1009790	3.84	0.156	852457	3.24302	851862	0.127	0.017	0.129	0.016	55.45	52	16.52	197221	-
PT_23221	LP117_10	RB Ent 95	Tooth	Santarém - Rua dos Barcos	Kingdom of Portugal	13-14th century	31932821	1192966	3.74	954661	2.99	0.164	798455	2.50042	786913	0.071	0.01	0.069	0.009	75.16	68	33	195878	-
PT_23211	LP116_1	TV3 2051 Hipogeu	Petrosal	Torre Velha	Bronze Age	-	29334107	2021426	6.89	1121537	3.82	0.216	879580	2.99849	879190	0.243	0.033	0.237	0.031	47.73	45	13.64	177716	-
PT_24166	LP123_8	SMO88 Sep6 Oss1	Petrosal	São Miguel de Odrinhas	Kingdom of Portugal	12th-15th century	21193311	1666610	7.86	825278	3.89	0.142	708224	3.34173	707855	0.142	0.024	0.153	0.022	47.67	46	12.13	156701	-
PT_23235	LP123_4	PZ/S.21/1	Petrosal	Guarda - Prazo (Freixo de Numão)	Early Medieval Period	7th - 9th century	17420255	1564629	8.98	923534	5.3	0.274	670619	3.84965	669986	0.183	0.025	0.185	0.024	48.13	45	14.44	147127	-
PT_24169	LP123_9	5 Out ue1584	Petrosal	Santarém - Islamic Necropolis	Islamic	8th - 10th century	15009447	1278394	8.52	687924	4.58	0.138	592770	3.94931	592435	0.181	0.025	0.185	0.022	50.73	48	14.88	144638	-
PT_24176	LP115_3	LHM 31	Petrosal	Loulé - Hospital da Misericordia	Islamic	12th - 13th century	28439656	1650174	5.8	740235	2.6	0.17	614566	2.16095	614105	0.2	0.027	0.196	0.026	45.18	43	10.5	130616	-
PT_23206	LP113_11	TV3 2015 39	Petrosal	Torre Velha	Chalcolithic	-	20677773	1035364	5.01	672022	3.25	0.175	554611	2.68216	554372	0.303	0.029	0.295	0.028	48.82	46	14.46	114916	-
PT_23237	LP123_16	PZ/S.12/94	Petrosal	Guarda - Prazo (Freixo de Numão)	Christian Conquest	12th - 13th century	16955020	1217663	7.18	538993	3.18	0.233	413348	2.43791	413215	0.135	0.02	0.135	0.019	50.9	48	15.38	99446	-
PT_23200	LP113_10	3 Fossa 41 931	Petrosal	Monte da Cabida	Bronze Age	-	37728188	1845415	4.89	1055701	2.8	0.618	403549	1.06962	403331	0.248	0.022	0.235	0.02	52.71	49	18.19	51516	Discarded for F-statistics and admixture modelling analyses due to low number of SNPs.
ID_25537	LP127_11	Ind.1 (Chão da muralha. Casa do Átrio	Petrosal	Idanha-a-Velha - Porta Norte	Roman	-	19441643	487952	2.51	349695	1.8	0.382	216093	1.1115	216009	0.169	0.019	0.163	0.019	63.39	59	25.38	36381	-
PT_23212	LP123_14	TV3 2368 Hipogeu	Petrosal	Torre Velha	Bronze Age	-	7598964	1004585	13.22	409045	5.38	0.51	200325	2.63621	200233	0.17	0.019	0.149	0.016	45.89	43	12.63	35191	-
PT_22218	LP113_1	Esq 29	Petrosal	Santarém - Rua dos Barcos	Kingdom of Portugal	13-14th century	30807640	17520387	56.87	13552953	43.99	0.297	9534190	30.9475	9531597	0.113	0.013	0.111	0.012	61.14	55	25.33	906372	Contam
PT_24167	LP114_7	SMO97 Sep1 Ent	Petrosal	São Miguel de Odrinhas	Kingdom of Portugal	12th-15th century	21362989	13582134	63.58	8743463	40.93	0.111	7773665	36.3885	7770458	0.125	0.017	0.123	0.016	52.21	48	17.2	720214	Contam
PT_23234	LP116_7	RB142	Petrosal	Santarém - Rua dos Barcos	Kingdom of Portugal	12th century	19605442	306478	1.56	141843	0.72	0.19	114947	0.586301	114730	0.096	0.02	0.099	0.021	48.35	45	15.6	18299	Discarded
PT_23001	LP117_4	TVCA/12 AC7 Ind EU [16]	Petrosal	Castro de Avelãs - Torre Velha	Early Medieval Period	7th-8th century	46829168	1465593	3.13	167899	0.36	0.213	132096	0.282081	132039	0.155	0.031	0.155	0.032	44.44	42	11.79	17357	Discarded
PT_23203	LP116_6	3 Fossa 41 932	Petrosal	Monte da Cabida	Bronze Age	-	29537376	406329	1.38	138541	0.47	0.306	96210	0.325723	96135	0.163	0.026	0.154	0.026	49.17	45	16.63	15201	Discarded
PT_24168	LP114_8	SMO88 Sep6 ENT	Petrosal	São Miguel de Odrinhas	Kingdom of Portugal	12th-15th century	23560940	723698	3.07	98514	0.42	0.139	84859	0.360168	84788	0.145	0.032	0.146	0.028	39.13	38	7.65	10099	Discarded
PT_23202	LP115_14	3 Sep 10 875	Petrosal	Monte da Cabida	Bronze Age	-	30739980	658679	2.14	115449	0.38	0.324	78059	0.253933	78023	0.204	0.03	0.201	0.028	45.19	43	11.94	9804	Discarded
PT_23231	LP115_13	RB130	Petrosal	Santarém - Rua dos Barcos	Kingdom of Portugal	13-14th century	20908973	214454	1.03	78613	0.38	0.359	50408	0.241083	50393	0.078	0.013	0.07	0.013	47.95	44	17.07	6869	Discarded
PT_22187	LP128_1	Sep 6, Ent 5	Petrosal	Castelo Branco - Church of São Miguel	Post-medieval	Post-medieval	4413443	164690	3.73	89934	2.04	0.157	75855	1.71873	75801	0.25	0.022	0.252	0.027	52.77	47	17.46	5574	Discarded
PT_23213	LP112_14	MMV Esq 2	Petrosal	Castelo de Montemor o Velho	Kingdom of Portugal	18th century	30722	25293	82.33	20785	67.66	0.089	18926	61.6041	18909	0.071	0.007	0.071	0.005	85.43	79	36.19	4575	Discarded
PT_23238	LP117_6	PZ/S.15/B01	Petrosal	Guarda - Prazo (Freixo de Numão)	Christian Conquest	9th - 12th century	19172823	333672	1.74	48062	0.25	0.146	41044	0.214074	41025	0.126	0.027	0.13	0.027	47.73	45	13.2	4511	Discarded
PT_23236	LP123_12	PZ/S.4/101	Petrosal	Guarda - Prazo (Freixo de Numão)	Christian Conquest	9th - 11th century	19063089	358652	1.88	99938	0.52	0.545	45422	0.238272	45403	0.14	0.023	0.125	0.02	45	42	14.38	3934	Discarded
PT_23228	LP116_4	RB143	Petrosal	Santarém - Rua dos Barcos	Kingdom of Portugal	13-14th century	11820418	97028	0.82	40838	0.35	0.243	30921	0.26159	30838	0.057	0.017	0.059	0.014	42.54	39	12.78	3786	Discarded
PT_23222	LP117_9	RB 86	Tooth	Santarém - Rua dos Barcos	Kingdom of Portugal	13-14th century	19264804	475413	2.47	55220	0.29	0.393	33508	0.173934	33143	0.067	0.031	0.068	0.032	47.29	44	14.95	1768	Discarded
PT_23220	LP117_8	RB E68	Tooth	Santarém - Rua dos Barcos	Kingdom of Portugal	13-14th century	18568444	851853	4.59	76204	0.41	0.461	41090	0.221289	40750	0.038	0.045	0.044	0.047	48.02	46	13.39	792	Discarded
PT_24171	LP114_11	5 Out ue1092	Petrosal	Santarém - Islamic Necropolis	Islamic	8th - 10th century	44145186	3048589	6.91	131382	0.3	0.35	85444	0.193552	85443	0.035	0.029	0.038	0.029	44.75	43	12.32	424	Discarded

## Sheet: Table.S4.MT_capture
ACAD ID	Library ID	Archaoelogical ID	Bone	Archaeological site	Period	Dates	Nr. Reads Into Mapping	Nr. Mapped Reads	Endogenous DNA (%)	Nr. Mapped Reads Post-Filter	Endogenous DNA Post Filtering (%)	% Dup. Mapped Reads	Nr. Dedup. Mapped Reads	Endogenous DNA Post Dedup (%)	5 Prime C>T 1st base	5 Prime C>T 2nd base	3 Prime G>A 1st base	3 Prime G>A 2nd base	Mean read length (bp)	Median read length (bp)	Read length std. dev. (bp)	Notes
ID_25510	LP129_5	Ind.5 (Idanha-a-Velha - Porta Norte)	Petrosal	Idanha-a-Velha - Porta Norte	Roman	-	13697990	6017	0.04	6014	0.04	0.265	4419	0.0322602	0.091	0.01	0.082	0.004	74.87	69	31.97
ID_25522	LP126_14	Ind.1	Petrosal	Idanha-a-Velha - Porta Sul	Roman	257-531 d.C.	6452543	1251	0.02	1251	0.02	0.08	1151	0.0178379	0.101	0.005	0.149	0.009	52.76	50	14.71
ID_25536	LP127_10	Ind.2	Petrosal	Idanha-a-Velha - Porta Sul	Roman	234-381 d.C.	9880300	5086	0.05	5083	0.05	0.216	3985	0.0403328	0.113	0.003	0.104	0.001	84.38	77	37.27
ID_25537	LP127_11	Ind.1 (Chão da muralha. Casa do Átrio	Petrosal	Idanha-a-Velha - Porta Norte	Roman	-	11916379	147	0	147	0	0.143	126	0.00105737	0.522	0.062	0.138	0	59.92	51	27.87
ID_25538	LP127_12	Ind.4 (Lado Nascente)	Petrosal	Idanha-a-Velha - Porta Norte	Roman	-	11966978	10780	0.09	10778	0.09	0.378	6704	0.0560208	0.139	0.008	0.152	0.009	81.69	73	38.08
PT_22179	LP116_9	Cast. AB 2015, Ent 2, Ind 2	Petrosal	Santarém - Castelo de Abrantes	Napoleonic	19th century	64463109	42336	0.07	42285	0.07	0.601	16857	0.0261498	0.135	0.007	0.151	0.006	56.96	55	14.47
PT_22183	LP117_11	Cast. AB 2015, Sond 7, Ent 1	Petrosal	Santarém - Castelo de Abrantes	Napoleonic	19th century	44302822	58286	0.13	58258	0.13	0.663	19658	0.0443719	0.167	0	0.083	0	56.55	54.5	16.81
PT_22190	LP116_10	403	Petrosal	Aveiro - Travanca	Kingdom of Portugal	18th century	26222230	17671	0.07	17652	0.07	0.464	9465	0.0360953	0.203	0.002	0.203	0.002	57.12	56	13.54
PT_22194	LP128_2	Camp 2(86) Number 1 Obs L6A	Petrosal	Leiria - Cova das Lapas	Neolithic	3263 - 2913 BCE	24067024	34870	0.14	34856	0.14	0.627	12988	0.053966	0.175	0.015	0.189	0.009	44.59	43	8.52
PT_22197	LP128_3	Camp 2(86) Number 1-3 M10	Petrosal	Leiria - Cova das Lapas	Chalcolithic	-	33466450	20036	0.06	20026	0.06	0.499	10027	0.0299613	0.131	0.004	0.113	0.002	55.04	52	17.32
PT_22200	LP128_4	Camp 1(85) I23A	Petrosal	Leiria - Cova das Lapas	Neolithic	3263 - 2913 BCE	26297781	20790	0.08	20777	0.08	0.527	9833	0.037391	0.163	0.01	0.154	0.007	52.02	50	12.66
PT_22201	LP114_2	Camp 2(86) CL1 L7	Petrosal	Leiria - Cova das Lapas	Neolithic	3263 - 2913 BCE	38958615	14472	0.04	14464	0.04	0.391	8804	0.0225983	0.191	0.007	0.187	0.007	57.54	55	16.43
PT_22204	LP116_11	Camp 2(86) number 9-12 Obs K9A	Petrosal	Leiria - Cova das Lapas	Neolithic	3263 - 2913 BCE	67724618	45315	0.07	45294	0.07	0.647	15995	0.0236177	0.15	0.007	0.161	0.007	57.48	55	16.99
PT_22207	LP116_12	Camp 2(86) Number 2-4 M9	Petrosal	Leiria - Cova das Lapas	Neolithic	3263 - 2913 BCE	34696333	8541	0.02	8539	0.02	0.48	4441	0.0127996	0.166	0.004	0.188	0.007	60.45	58	18.1
PT_22210	LP116_13	Skull CLCB33	Petrosal	Leiria - Cova das Lapas	Neolithic	3263 - 2913 BCE	38826473	16090	0.04	16085	0.04	0.431	9151	0.023569	0.097	0.003	0.084	0.007	55.8	54	14.58
PT_22211	LP116_14	CL.P9.1 (Imv 2)	Petrosal	Leiria - Cova das Lapas	Neolithic	3263 - 2913 BCE	44462735	20697	0.05	20685	0.05	0.475	10865	0.0244362	0.124	0.001	0.117	0.001	68.17	66	22.42
PT_22212	LP123_7	Camp 2(86) number 1-2 I9B	Petrosal	Leiria - Cova das Lapas	Neolithic	3263 - 2913 BCE	18231325	18334	0.1	18331	0.1	0.618	7005	0.0384229	0.172	0.016	0.183	0.01	52.52	50	12.95
PT_22213	LP116_15	Camp 2(86) number 1 I9A	Petrosal	Leiria - Cova das Lapas	Neolithic	3263 - 2913 BCE	42817452	18596	0.04	18592	0.04	0.441	10384	0.0242518	0.157	0.002	0.149	0.005	52.88	51	13.7
PT_22214	LP116_16	Camp 2(86) number 1-3 L10	Petrosal	Leiria - Cova das Lapas	Neolithic	3263 - 2913 BCE	52585554	19241	0.04	19226	0.04	0.422	11120	0.0211465	0.182	0	0.163	0	51.24	48	15.84
PT_22219-23224A	LP117_12	Esq 18	Petrosal	Santarém - Rua dos Barcos	Kingdom of Portugal	13-14th century	67319602	82496	0.12	82436	0.12	0.755	20165	0.0299541	0.139	0.005	0.128	0.005	67.86	68	17.48
PT_22219-23224B	LP123_5	Esq 18	Petrosal	Santarém - Rua dos Barcos	Kingdom of Portugal	13-14th century	37066657	48688	0.13	48662	0.13	0.771	11133	0.0300351	0.108	0.004	0.122	0.008	58.27	56	16.38
PT_22220	LP111_3	Esq 52	Petrosal	Santarém - Rua dos Barcos	Kingdom of Portugal	13-14th century	25702191	24224	0.09	24210	0.09	0.605	9562	0.0372031	0.095	0.004	0.1	0.009	60.07	59	14.36
PT_22987	LP111_4	Espírito Santo nº 34, Ent 5, Cont 62	Petrosal	Idanha-a-Velha - Espírito Santo	Early Medieval Period	5th-7th century	61559707	49149	0.08	49148	0.08	0.693	15103	0.0245339	0.037	0	0.054	0	53.82	50.5	15.39
PT_22989	LP117_1	TVCA/12 ossário 54 crânio 38	Petrosal	Castro de Avelãs - Torre Velha	Christian Conquest	11th-12th century	52303829	47508	0.09	47497	0.09	0.741	12321	0.0235566	0.164	0.008	0.177	0.005	55.64	53	17
PT_22992	LP117_2	TVCA/12 - UE [50]	Petrosal	Castro de Avelãs - Torre Velha	Christian Conquest	11th-12th century	39581618	42184	0.11	42133	0.11	0.635	15362	0.0388109	0.084	0.002	0.088	0.005	59.25	57	18.25
PT_22994	LP117_3	TVCA/12 UE [15] R9	Petrosal	Castro de Avelãs - Torre Velha	Christian Conquest	11th-12th century	30519036	23322	0.08	23311	0.08	0.508	11473	0.0375929	0.049	0.003	0.059	0.007	52.8	50	14.61
PT_22997	LP111_2	O0/O1 UE [46]	Petrosal	Castro de Avelãs - Torre Velha	Early Medieval Period	6th-7th century	24229274	20621	0.09	20617	0.09	0.544	9402	0.0388043	0.202	0.004	0.197	0.004	57.46	56	15.58
PT_23002	LP112_13	TVCA/12 UE [02] R9	Petrosal	Castro de Avelãs - Torre Velha	Early Medieval Period	7th-9th century	48292404	14312	0.03	14312	0.03	0.431	8145	0.016866	0.115	0.005	0.108	0.003	65.07	63	19.83
PT_23197	LP113_8	3 Sep 8 872	Petrosal	Monte da Cabida	Bronze Age	-	53893443	9548	0.02	9545	0.02	0.432	5426	0.010068	0.064	0.009	0.085	0.007	61.29	55	24.08
PT_23198A	LP113_5	3 [945]	Petrosal	Monte da Cabida	Bronze Age	-	13983399	5205	0.04	5201	0.04	0.458	2818	0.0201525	0.087	0.002	0.086	0.006	51	48	13.83	Library duplicate of the same individual, same individual as I7691 in Olalde et al 2019
PT_23198B	LP123_3	4 [945]	Petrosal	Monte da Cabida	Bronze Age	-	15127132	20407	0.13	20407	0.13	0.864	2776	0.0183511	0.063	0.011	0.069	0.002	51.17	48	14.41	Library duplicate of the same individual, same individual as I7691 in Olalde et al 2019
PT_23199	LP113_3	3 Fossa 64	Petrosal	Monte da Cabida	Bronze Age	-	24016120	13800	0.06	13798	0.06	0.446	7648	0.0318453	0.097	0.002	0.084	0.004	85.01	83	24.1	Same individual as I7689 in Olalde et al 2019
PT_23200	LP113_10	3 Fossa 41 931	Petrosal	Monte da Cabida	Bronze Age	-	39948758	4977	0.01	4977	0.01	0.84	794	0.00198755	0.075	0.01	0.073	0.003	64.9	64	14.46
PT_23206	LP113_11	TV3 2015 39	Petrosal	Torre Velha	Chalcolithic	-	24741185	4976	0.02	4976	0.02	0.519	2395	0.00968022	0.069	0.003	0.067	0.002	66.64	64	22.88
PT_23207	LP111_6	TV3 1782 Hipogeu	Petrosal	Torre Velha	Bronze Age	-	29843126	10485	0.04	10484	0.04	0.361	6698	0.022444	0.079	0.002	0.064	0.003	78.06	73	30.63
PT_23208	LP111_5	TV3 1799 Hipogeu	Petrosal	Torre Velha	Bronze Age	-	37822385	3532	0.01	3531	0.01	0.305	2455	0.00649087	0.124	0.004	0.112	0.004	73.95	72	25.27
PT_23209	LP112_15	TV3. Dec. 2392. 24	Petrosal	Torre Velha	Bronze Age	-	20937351	8876	0.04	8876	0.04	0.505	4392	0.0209769	0.154	0	0.125	0	81.81	77	37.54
PT_23210	LP112_10	TV3. 1361	Petrosal	Torre Velha	Bronze Age	-	30670804	11600	0.04	11597	0.04	0.339	7669	0.0250042	0.182	0.004	0.179	0.013	49.63	47	13.07
PT_23211	LP116_1	TV3 2051 Hipogeu	Petrosal	Torre Velha	Bronze Age	-	33420468	4904	0.01	4904	0.01	0.493	2484	0.00743257	0.257	0.003	0.25	0.011	49.41	47	13.12
PT_23212	LP123_14	TV3 2368 Hipogeu	Petrosal	Torre Velha	Bronze Age	-	15939272	32745	0.21	32745	0.21	0.965	1132	0.00710196	0.152	0.009	0.165	0.011	52.8	50	16.31
PT_23214	LP113_9	MMV Esq 4	Petrosal	Castelo de Montemor o Velho	Kingdom of Portugal	18th century	39039543	47157	0.12	47151	0.12	0.646	16686	0.0427413	0.27	0.006	0.24	0.007	48.46	46	13.02
PT_23215	LP112_12	MMV Esq 7	Petrosal	Castelo de Montemor o Velho	Kingdom of Portugal	18th century	35175926	72446	0.21	72444	0.21	0.693	22236	0.0632137	0.243	0.009	0.25	0.007	51.51	49	14.47
PT_23216	LP112_11	MMV Esq 10	Petrosal	Castelo de Montemor o Velho	Kingdom of Portugal	18th century	29103049	88609	0.3	88582	0.3	0.733	23609	0.0811221	0.28	0.005	0.288	0.01	51.26	49	12.92
PT_23217	LP115_8	MMV Esq 16	Petrosal	Castelo de Montemor o Velho	Kingdom of Portugal	18th century	43470089	80776	0.19	80757	0.19	0.752	20047	0.0461168	0.189	0.006	0.125	0	49.94	47	13.09
PT_23219	LP123_11	2608	Petrosal	Outeiro Alto	Bronze Age	-	46439869	113171	0.24	113165	0.24	0.903	10962	0.0236047	0.266	0.011	0.209	0	51.02	48	12.92
PT_23221	LP117_10	RB Ent 95	Tooth	Santarém - Rua dos Barcos	Kingdom of Portugal	13-14th century	36993885	273454	0.74	273422	0.74	0.898	27891	0.0753935	0.313	0.007	0.285	0.003	47.39	45	12.54
PT_23223	LP117_7	RB59	Tooth	Santarém - Rua dos Barcos	Kingdom of Portugal	13-14th century	36826400	37388	0.1	37376	0.1	0.579	15748	0.0427628	0.17	0.005	0.161	0.005	62.14	58	23.03
PT_23226	LP113_4	RB83	Petrosal	Santarém - Rua dos Barcos	Kingdom of Portugal	13-14th century	46516327	15901	0.03	15897	0.03	0.449	8763	0.0188385	0.214	0.005	0.21	0	48.04	46	11.73
PT_23227	LP123_6	RB39	Petrosal	Santarém - Rua dos Barcos	Kingdom of Portugal	13-14th century	25763820	57065	0.22	57036	0.22	0.686	17936	0.069617	0.129	0.002	0.13	0.003	59.25	58	15.88
PT_23229	LP123_2	RB93	Petrosal	Santarém - Rua dos Barcos	Kingdom of Portugal	13-14th century	25482195	38644	0.15	38629	0.15	0.625	14489	0.0568593	0.117	0.01	0.108	0.01	66.34	65	18.93
PT_23230	LP112_16	RB20	Petrosal	Santarém - Rua dos Barcos	Kingdom of Portugal	13-14th century	22284568	13405	0.06	13402	0.06	0.387	8222	0.0368955	0.12	0.005	0.11	0.003	64.22	62	19.78
PT_23235	LP123_4	PZ/S.21/1	Petrosal	Guarda - Prazo (Freixo de Numão)	Early Medieval Period	7th - 9th century	21238441	12632	0.06	12632	0.06	0.645	4486	0.0211221	0.119	0.006	0.123	0.008	62.34	61	17.78
PT_23237	LP123_16	PZ/S.12/94	Petrosal	Guarda - Prazo (Freixo de Numão)	Christian Conquest	12th - 13th century	24729052	20060	0.08	20058	0.08	0.848	3053	0.0123458	0.173	0.008	0.159	0.005	61.57	57	22.62
PT_23241	LP111_8	MMV 1 Esq 3	Petrosal	Castelo de Montemor o Velho	Kingdom of Portugal	18th century	33647150	60512	0.18	60503	0.18	0.672	19871	0.059057	0.17	0.007	0.187	0.007	56.39	53	18.06
PT_23242	LP112_9	MMV 1 Esq 5	Petrosal	Castelo de Montemor o Velho	Kingdom of Portugal	18th century	21703447	41109	0.19	41101	0.19	0.627	15315	0.0705648	0.176	0.007	0.146	0.008	54.83	52	16.57
PT_24163	LP114_3	SMO99 Sep1 Oss4	Petrosal	São Miguel de Odrinhas	Kingdom of Portugal	12th-15th century	57285466	12180	0.02	12174	0.02	0.428	6964	0.0121567	0.139	0.006	0.166	0.009	56.82	55	15.11
PT_24164	LP114_4	SMO99 Sep1 Oss2	Petrosal	São Miguel de Odrinhas	Kingdom of Portugal	12th-15th century	29268494	17725	0.06	17715	0.06	0.44	9914	0.0338726	0.143	0.007	0.142	0.009	61.33	58	21.8
PT_24165	LP114_5	SMO2005 Sep9 Ent	Petrosal	São Miguel de Odrinhas	Kingdom of Portugal	12th-15th century	28662810	13397	0.05	13392	0.05	0.411	7889	0.0275235	0.225	0.007	0.23	0.012	55.12	52	17.1
PT_24166	LP123_8	SMO88 Sep6 Oss1	Petrosal	São Miguel de Odrinhas	Kingdom of Portugal	12th-15th century	24062492	3444	0.01	3442	0.01	0.297	2421	0.0100613	0.131	0.007	0.162	0.007	64.38	63	16.6
PT_24169	LP123_9	5 Out ue1584	Petrosal	Santarém - Islamic Necropolis	Islamic	8th - 10th century	22240843	21589	0.1	21588	0.1	0.675	7022	0.0315725	0.122	0.007	0.14	0.004	60.3	58	17.78
PT_24170	LP114_10	5 Out ue2334	Petrosal	Santarém - Islamic Necropolis	Islamic	8th - 10th century	42817269	20609	0.05	20598	0.05	0.458	11173	0.0260946	0.225	0	0.312	0.011	52.88	50	13.44
PT_24173	LP114_13	5 Out ue931	Petrosal	Santarém - Islamic Necropolis	Islamic	8th - 10th century	46675194	9948	0.02	9947	0.02	0.494	5033	0.010783	0.078	0.01	0.071	0.007	67.15	63	25.49
PT_24175	LP114_15	LHM 17	Petrosal	Loulé - Hospital da Misericordia	Islamic	11th - 13th century	32699716	9303	0.03	9298	0.03	0.354	6006	0.0183671	0.108	0.004	0.122	0.008	58.27	56	16.38
PT_24176	LP115_3	LHM 31	Petrosal	Loulé - Hospital da Misericordia	Islamic	12th - 13th century	32013264	5142	0.02	5142	0.02	0.392	3126	0.0097647	0.063	0.011	0.069	0.002	51.17	48	14.41
PT_24178	LP115_7	LQB 9	Petrosal	Loulé - Quinta da Boavista	Islamic	12th -13th century	49737621	13837	0.03	13836	0.03	0.768	3209	0.00645186	0.098	0.003	0.096	0.005	54.46	51	16.71
PT_24179	LP115_5	LQB 1	Petrosal	Loulé - Quinta da Boavista	Islamic	13th -13th century	51670732	22432	0.04	22429	0.04	0.54	10321	0.0199746	0.139	0.005	0.128	0.005	67.86	68	17.48
PT_24180	LP115_1	LQB 17	Petrosal	Loulé - Quinta da Boavista	Islamic	14th -13th century	35327789	30884	0.09	30878	0.09	0.704	9139	0.0258692	0.118	0.007	0.114	0.002	59.28	57	18.05
PT_24181	LP115_6	LQB 31	Petrosal	Loulé - Quinta da Boavista	Islamic	15th -13th century	39107083	25789	0.07	25783	0.07	0.637	9351	0.0239113	0.087	0.002	0.086	0.006	51	48	13.83
PT_24182A	LP115_2	34 Esqueleto 4 Contentor 61	Petrosal	Idanha-a-Velha - Espírito Santo Muralha	Roman	2nd-3rd century (110-236 cal AD; 1840 - 1714 cal BP)	11424965	9950	0.09	9948	0.09	0.423	5738	0.0502233	0.118	0.007	0.114	0.002	59.28	57	18.05
PT_24182B	LP123_10	35 Esqueleto 4 Contentor 61	Petrosal	Idanha-a-Velha - Espírito Santo Muralha	Roman	2nd-3rd century (110-236 cal AD; 1840 - 1714 cal BP)	33346931	31178	0.09	31170	0.09	0.735	8273	0.0248089	0.098	0.003	0.096	0.005	54.46	51	16.71
PT_22218	LP113_1	Esq 29	Petrosal	Santarém - Rua dos Barcos	Kingdom of Portugal	13-14th century	49122834	52225	0.11	52209	0.11	0.692	16069	0.0327119	0.194	0.009	0.171	0.008	49.99	48	13.42
PT_24167	LP114_7	SMO97 Sep1 Ent	Petrosal	São Miguel de Odrinhas	Kingdom of Portugal	12th-15th century	25046561	13904	0.06	13904	0.06	0.407	8242	0.0329067	0.134	0.006	0.113	0.006	70.29	70	17.93
PT_22187	LP128_1	Sep 6, Ent 5	Petrosal	Castelo Branco - Church of São Miguel	Post-medieval	Post-medieval	3101530	832	0.03	832	0.03	0.269	608	0.0196032	0.168	0.004	0.171	0.005	65.9	63	23.78
PT_23001	LP117_4	TVCA/12 AC7 Ind EU [16]	Petrosal	Castro de Avelãs - Torre Velha	Early Medieval Period	7th-8th century	51415746	6236	0.01	6236	0.01	0.816	1147	0.00223083	0.118	0.006	0.12	0.004	62.28	58	22.55
PT_23202	LP115_14	3 Sep 10 875	Petrosal	Monte da Cabida	Bronze Age	-	32991104	8665	0.03	8663	0.03	0.938	534	0.00161862	0.254	0.003	0.282	0.005	51.89	50	12.62
PT_23203	LP116_6	3 Fossa 41 932	Petrosal	Monte da Cabida	Bronze Age	-	31928017	11510	0.04	11510	0.04	0.909	1045	0.00327299	0.024	0.003	0.02	0.001	70.46	70	18.55
PT_23213	LP112_14	MMV Esq 2	Petrosal	Castelo de Montemor o Velho	Kingdom of Portugal	18th century	30722	43	0.14	43	0.14	0.163	36	0.11718	0.258	0.009	0.232	0.005	51.59	49	13.83
PT_23220	LP117_8	RB E68	Tooth	Santarém - Rua dos Barcos	Kingdom of Portugal	13-14th century	19855042	29436	0.15	29414	0.15	0.693	9021	0.0454343	0.278	0	0.277	0	50.89	47	15.54
PT_23222	LP117_9	RB 86	Tooth	Santarém - Rua dos Barcos	Kingdom of Portugal	13-14th century	19264804	723	0	722	0	0.119	636	0.00330136	0.25	0.009	0.233	0.005	56.58	55	15.48
PT_23228	LP116_4	RB143	Petrosal	Santarém - Rua dos Barcos	Kingdom of Portugal	13-14th century	12809543	13946	0.11	13944	0.11	0.873	1768	0.0138022	0.094	0.004	0.094	0.002	63.51	61	19.52
PT_23231	LP115_13	RB130	Petrosal	Santarém - Rua dos Barcos	Kingdom of Portugal	13-14th century	22571939	329	0	329	0	0.584	137	0.000606948	0.199	0.005	0.179	0.005	51.67	49	15.04
PT_23234	LP116_7	RB142	Petrosal	Santarém - Rua dos Barcos	Kingdom of Portugal	12th century	23326315	61969	0.27	61943	0.27	0.892	6696	0.0287058	0.126	0.003	0.126	0.007	58.29	57	15.18
PT_23236	LP123_12	PZ/S.4/101	Petrosal	Guarda - Prazo (Freixo de Numão)	Christian Conquest	9th - 11th century	26192290	45802	0.17	45802	0.17	0.997	156	0.000595595	0.15	0.008	0.151	0.01	55.09	51	17.99
PT_23238	LP117_6	PZ/S.15/B01	Petrosal	Guarda - Prazo (Freixo de Numão)	Christian Conquest	9th - 12th century	24072506	12840	0.05	12832	0.05	0.861	1784	0.00741094	0.094	0.004	0.093	0.006	57.6	55	17.63
PT_24168	LP114_8	SMO88 Sep6 ENT	Petrosal	São Miguel de Odrinhas	Kingdom of Portugal	12th-15th century	29414906	10178	0.03	10156	0.03	0.717	2876	0.00977736	0.145	0.007	0.143	0.006	69.92	67	20.1
PT_24171	LP114_11	5 Out ue1092	Petrosal	Santarém - Islamic Necropolis	Islamic	8th - 10th century	48227836	74	0	74	0	0.608	29	6.01312e-05	0.079	0.009	0.084	0.013	67.97	65	24.07

## Sheet: Table.S5.Haplocheck_Haplocart
SampleID	Library ID	Archaoelogical ID	Bone	Archaeological site	Period	Dates	Haplogroup - Haplocart	Reads - Haplocart	Contamination Status - HaploCheck	Contamination Level - HaploCheck	Distance - HaploCheck	Sample Coverage - HaploCheck	Haplogroup - HaploCheck	Rank - HaploCheck	Quality - HaploCheck	Range - HaploCheck	Not_Found_Polys - HaploCheck	Found_Polys - HaploCheck	Remaining_Polys - HaploCheck	AAC_In_Remainings - HaploCheck	Input_Sample - HaploCheck	Notes
ID_25510	LP129_5	Ind.5 (Idanha-a-Velha - Porta Norte)	Petrosal	Idanha-a-Velha - Porta Norte	Roman	-	K1b1a2	3266	ND	ND	0	15	K1b1a2	1	0.9612	1-16569	8260C 9371T	73G 152C 195C 263G 750G 1189C 1438G 1811G 2706G 3480G 4769G 5913A 7028T 8860G 9055A 9698C 9962A 10289G 10398G 10550G 11299C 11467G 11719A 11923G 12308G 12372A 14167T 14766T 14798C 15257A 15326G 15381T 15946T 16093C 16224C 16311C 16318T 16319A 16463G	310C 3107C 16519C		73G 152C 195C 263G 310C 750G 1189C 1438G 1811G 2706G 3107C 3480G 4769G 5913A 7028T 8860G 9055A 9698C 9962A 10289G 10398G 10550G 11299C 11467G 11719A 11923G 12308G 12372A 14167T 14766T 14798C 15257A 15326G 15381T 15946T 16093C 16224C 16311C 16318T 16319A 16463G 16519C
ID_25522	LP126_14	Ind.1	Petrosal	Idanha-a-Velha - Porta Sul	Roman	257-531 d.C.	M1a3a	663	ND	ND	0	3	M1a3a	1	0.8636	1-16569	4769G 7028T 8701G 8860G 13637G 14766T 14783C 15301A 16189C 16311C	73G 195C 263G 489C 750G 813G 1438G 2706G 6446A 6473T 6671C 6680C 9540C 10398G 10400T 10873C 11719A 12403T 12705T 12950C 14110C 15043A 15326G 16129A 16223T! 16249C	3107C 14256C 16519C	14256C [I140V| Codon 1 | ND6 ]	73G 195C 263G 489C 750G 813G 1438G 2706G 3107C 6446A 6473T 6671C 6680C 9540C 10398G 10400T 10873C 11719A 12403T 12705T 12950C 14110C 14256C 15043A 15326G 16129A 16249C 16519C
ID_25536	LP127_10	Ind.2	Petrosal	Idanha-a-Velha - Porta Sul	Roman	234-381 d.C.	H1e1c	3146	ND	ND	0	21	H1e1c	1	0.8751	1-16569		263G 750G 1438G 3010A 3745A 4769G 5460A 8512G 8860G 15326G	152C 801G 3107C 6340T 9716C 11914A 15670C 16519C	6340T [T146I| Codon 2 | COX1 ]	152C 263G 750G 801G 1438G 3010A 3107C 3745A 4769G 5460A 6340T 8512G 8860G 9716C 11914A 15326G 15670C 16519C
ID_25537	LP127_11	Ind.1 (Chão da muralha. Casa do Átrio	Petrosal	Idanha-a-Velha - Porta Norte	Roman	-	H1ah1	74	ND	ND	0	2	H2a2a1	1	0.5	1-16569			16519C		16519C
ID_25538	LP127_12	Ind.4 (Lado Nascente)	Petrosal	Idanha-a-Velha - Porta Norte	Roman	-	T1a6	5023	ND	ND	0	28	T1a6	1	0.9873	1-16569		73G 263G 709A 750G 1438G 1888A 2706G 3867T 4216C 4769G 4917G 7028T 8697A 8860G 10376G 10463C 11251G 11719A 12633A 13368A 14766T 14905A 15326G 15452A 15607G 15928A 16126C 16163G 16186T 16189C 16294T	310C 3107C 16519C		73G 263G 310C 709A 750G 1438G 1888A 2706G 3107C 3867T 4216C 4769G 4917G 7028T 8697A 8860G 10376G 10463C 11251G 11719A 12633A 13368A 14766T 14905A 15326G 15452A 15607G 15928A 16126C 16163G 16186T 16189C 16294T 16519C
PT_22179	LP116_9	Cast. AB 2015, Ent 2, Ind 2	Petrosal	Santarém - Castelo de Abrantes	Napoleonic	19th century	T1a1k	10549	NO	ND	0	61	T1a1k	1	0.9685	1-16569		73G 152C 195C 263G 469T 709A 750G 1438G 1888A 2706G 4216C 4769G 4917G 7028T 8697A 8860G 9899C 10463C 11251G 11719A 12633A 13368A 14766T 14905A 15326G 15452A 15607G 15928A 16126C 16163G 16186T 16189C 16294T	310C 1284C 3106A 3107C 16519C		73G 152C 195C 263G 310C 469T 709A 750G 1284C 1438G 1888A 2706G 3106A 3107C 4216C 4769G 4917G 7028T 8697A 8860G 9899C 10463C 11251G 11719A 12633A 13368A 14766T 14905A 15326G 15452A 15607G 15928A 16126C 16163G 16186T 16189C 16294T 16519C
PT_22183	LP117_11	Cast. AB 2015, Sond 7, Ent 1	Petrosal	Santarém - Castelo de Abrantes	Napoleonic	19th century	L2b3a	12151	NO	ND	0	65	L2b3a	1	0.9619	1-16569	204C 15944.1T	73G 146C 150T 152C 182T 195C 198T 263G 750G 769A 1018A 1438G 1442A 1706T 2332T 2358G 2416C 2706G 3594T 4104G 4158G 4185T 4370C 4767G 4769G 5027T 5331A 5744A 5814C 6713T 7028T 7256T 7521A 7624A 8080T 8206A 8387A 8701G 8860G 8925G 9221G 9540C 10115C 10398G 10873C 11719A 11944C 12236A 12705T 12948G 13590A 13650T 14059G 14544A 14766T 15110A 15217A 15236G 15301A 15326G! 16114A 16129A 16213A 16223T 162…	207A 310C 3107C 15928A 16093C 16271C		73G 146C 150T 152C 182T 195C 198T 207A 263G 310C 750G 769A 1018A 1438G 1442A 1706T 2332T 2358G 2416C 2706G 3107C 3594T 4104G 4158G 4185T 4370C 4767G 4769G 5027T 5331A 5744A 5814C 6713T 7028T 7256T 7521A 7624A 8080T 8206A 8387A 8701G 8860G 8925G 9221G 9540C 10115C 10398G 10873C 11719A 11944C 12236A 12705T 12948G 13590A 13650T 14059G 14544A 14766T 15110A 15217A 15236G 15301A 15928A 16093C 16114A 16…
PT_22190	LP116_10	403	Petrosal	Aveiro - Travanca	Kingdom of Portugal	18th century	H3ae	6179	NO	ND	0	24	H1	1	0.8957	1-16569		263G 750G 1438G 3010A 4769G 8860G 15326G	150T 309T 310C 3107C 12441C 16519C		150T 263G 309T 310C 750G 1438G 3010A 3107C 4769G 8860G 12441C 15326G 16519C
PT_22194	LP128_2	Camp 2(86) Number 1 Obs L6A	Petrosal	Leiria - Cova das Lapas	Neolithic	3263 - 2913 BCE	T2b3	9338	ND	ND	0	44	T2b3+151	1	0.9688	1-16569		73G 151T 263G 709A 750G 930A 1438G 1888A 2706G 4216C 4769G 4917G 5147A 7028T 8697A 8860G 10463C 10750G 11251G 11719A 11812G 13368A 14233G 14766T 14905A 15326G 15452A 15607G 15928A 16126C 16294T 16296T 16304C	309T 310C 1187C 3107C 16519C		73G 151T 263G 309T 310C 709A 750G 930A 1187C 1438G 1888A 2706G 3107C 4216C 4769G 4917G 5147A 7028T 8697A 8860G 10463C 10750G 11251G 11719A 11812G 13368A 14233G 14766T 14905A 15326G 15452A 15607G 15928A 16126C 16294T 16296T 16304C 16519C
PT_22197	LP128_3	Camp 2(86) Number 1-3 M10	Petrosal	Leiria - Cova das Lapas	Chalcolithic	-	U5b1i	7578	NO	ND	0	38	U5b1i	1	0.9707	1-16569	3105G	73G 150T 263G 750G 1438G 2706G 3197C 3498T 4769G 5656G 6674C 7028T 7768G 8860G 9477A 11467G 11719A 12308G 12372A 13617C 14182C 14766T 15326G 15777A 16167T 16192T 16270T 16311C 16356C	309T 310C 3106G 3107C		73G 150T 263G 309T 310C 750G 1438G 2706G 3106G 3107C 3197C 3498T 4769G 5656G 6674C 7028T 7768G 8860G 9477A 11467G 11719A 12308G 12372A 13617C 14182C 14766T 15326G 15777A 16167T 16192T 16270T 16311C 16356C
PT_22200	LP128_4	Camp 1(85) I23A	Petrosal	Leiria - Cova das Lapas	Neolithic	3263 - 2913 BCE	T2c1d	7008	ND	ND	0	33	T2c1d	1	0.9568	1-16569	16296T	73G 146C 263G 279C 709A 750G 1438G 1888A 2706G 4216C 4769G 4917G 5187T 6261A 7028T 7873T 8697A 8860G 10463C 10822T 11251G 11719A 11812G 13368A 14233G 14766T 14905A 15326G 15452A 15607G 15928A 16126C 16292T 16294T	189G 309T 310C 3107C 8961G 12358G 16519C	12358G [T8A| Codon 1 | ND5 ]	73G 146C 189G 263G 279C 309T 310C 709A 750G 1438G 1888A 2706G 3107C 4216C 4769G 4917G 5187T 6261A 7028T 7873T 8697A 8860G 8961G 10463C 10822T 11251G 11719A 11812G 12358G 13368A 14233G 14766T 14905A 15326G 15452A 15607G 15928A 16126C 16292T 16294T 16519C
PT_22201	LP114_2	Camp 2(86) CL1 L7	Petrosal	Leiria - Cova das Lapas	Neolithic	3263 - 2913 BCE	U5b1c	4986	ND	ND	0	22	U5b1c	1	0.9309	1-16569	16192T	73G 150T 263G 750G 1438G 2706G 3197C 4769G 5656G 7028T 7768G 8860G 9477A 11467G 11719A 12308G 12372A 13617C 14182C 14766T 15191C 15326G 16189C 16270T 16311C	53A 55C 310C 3107C		53A 55C 73G 150T 263G 310C 750G 1438G 2706G 3107C 3197C 4769G 5656G 7028T 7768G 8860G 9477A 11467G 11719A 12308G 12372A 13617C 14182C 14766T 15191C 15326G 16189C 16270T 16311C
PT_22204	LP116_11	Camp 2(86) number 9-12 Obs K9A	Petrosal	Leiria - Cova das Lapas	Neolithic	3263 - 2913 BCE	V	9377	NO	ND	0	50	V	1	0.9248	1-16569	7028T	72C 263G 750G 1438G 2706G 4580A 4769G 8860G 15326G 15904T 16298C	310C 3106A 3107C		72C 263G 310C 750G 1438G 2706G 3106A 3107C 4580A 4769G 8860G 15326G 15904T 16298C
PT_22207	LP116_12	Camp 2(86) Number 2-4 M9	Petrosal	Leiria - Cova das Lapas	Neolithic	3263 - 2913 BCE	U8a1b	2969	ND	ND	0	9	U8a1b	1	0.9147	1-16569	1811G 4491A 7055G	73G 263G 282C 709A 750G 1438G 2706G 3738T 4769G 6392C 6455T 7028T 8860G 9365T 9698C 11467G 11719A 12308G 12372A 13145A 14766T 15326G 16167T 16179T	309T 310C 3107C 12215C		73G 263G 282C 309T 310C 709A 750G 1438G 2706G 3107C 3738T 4769G 6392C 6455T 7028T 8860G 9365T 9698C 11467G 11719A 12215C 12308G 12372A 13145A 14766T 15326G 16167T 16179T
PT_22210	LP116_13	Skull CLCB33	Petrosal	Leiria - Cova das Lapas	Neolithic	3263 - 2913 BCE	K1a4a1	5192	NO	ND	0	26	K1a4a1	1	0.9938	1-16569	16093C	73G 263G 497T 750G 1189C 1438G 1811G 2706G 3480G 4769G 6260A 7028T 8860G 9055A 9698C 10398G 10550G 11299C 11467G 11485C 11719A 11840T 12308G 12372A 13740C 14167T 14766T 14798C 15326G 16224C 16311C	3107C 16519C		73G 263G 497T 750G 1189C 1438G 1811G 2706G 3107C 3480G 4769G 6260A 7028T 8860G 9055A 9698C 10398G 10550G 11299C 11467G 11485C 11719A 11840T 12308G 12372A 13740C 14167T 14766T 14798C 15326G 16224C 16311C 16519C
PT_22211	LP116_14	CL.P9.1 (Imv 2)	Petrosal	Leiria - Cova das Lapas	Neolithic	3263 - 2913 BCE	J1c1c	6198	NO	ND	0	31	J1c1	1	0.9273	1-16569	750G	73G 185A 228A 263G 295T 462T 482C 489C 1438G 2706G 3010A 3394C 4216C 4769G 7028T 8860G 10398G 11251G 11719A 12612G 13708A 14766T 14798C 15326G 15452A 16069T 16126C	150T 182T 310C 3107C 11530G 16093C 16192T		73G 150T 182T 185A 228A 263G 295T 310C 462T 482C 489C 1438G 2706G 3010A 3107C 3394C 4216C 4769G 7028T 8860G 10398G 11251G 11530G 11719A 12612G 13708A 14766T 14798C 15326G 15452A 16069T 16093C 16126C 16192T
PT_22212	LP123_7	Camp 2(86) number 1-2 I9B	Petrosal	Leiria - Cova das Lapas	Neolithic	3263 - 2913 BCE	U8a1b	4433	ND	ND	0	19	U8a1b	1	0.9512	1-16569	4491A	73G 263G 282C 709A 750G 1438G 1811G 2706G 3738T 4769G 6392C 6455T 7028T 7055G 8860G 9365T 9698C 11467G 11719A 12308G 12372A 13145A 14766T 15326G 16167T 16179T	309T 310C 3107C 12215C		73G 263G 282C 309T 310C 709A 750G 1438G 1811G 2706G 3107C 3738T 4769G 6392C 6455T 7028T 7055G 8860G 9365T 9698C 11467G 11719A 12215C 12308G 12372A 13145A 14766T 15326G 16167T 16179T
PT_22213	LP116_15	Camp 2(86) number 1 I9A	Petrosal	Leiria - Cova das Lapas	Neolithic	3263 - 2913 BCE	U5b2b3a	6424	NO	ND	0	32	U5b2b3a	1	0.9887	1-16569		73G 150T 263G 279C 517T 750G 1438G 1721T 2706G 2755G 3197C 3338C 4769G 5261A 7028T 7768G 8860G 9477A 11467G 11653G 11719A 12308G 12372A 12634G 13617C 13630G 13637G 14182C 14766T 15326G 15905C 16192T! 16224C 16270T	310C 3107C 8879A	8879A [R118H| Codon 2 | ATP6 ]	73G 150T 263G 279C 310C 517T 750G 1438G 1721T 2706G 2755G 3107C 3197C 3338C 4769G 5261A 7028T 7768G 8860G 8879A 9477A 11467G 11653G 11719A 12308G 12372A 12634G 13617C 13630G 13637G 14182C 14766T 15326G 15905C 16224C 16270T
PT_22214	LP116_16	Camp 2(86) number 1-3 L10	Petrosal	Leiria - Cova das Lapas	Neolithic	3263 - 2913 BCE	U5b2b	6111	NO	ND	0	34	U5b2b	1	0.978	1-16569		73G 150T 263G 750G 1438G 1721T 2706G 3197C 4769G 7028T 7768G 8860G 9477A 11467G 11653G 11719A 12308G 12372A 12634G 13617C 13630G 13637G 14182C 14766T 15326G 16192T! 16270T	3107C 10908C	10908C [F50S| Codon 2 | ND4 ]	73G 150T 263G 750G 1438G 1721T 2706G 3107C 3197C 4769G 7028T 7768G 8860G 9477A 10908C 11467G 11653G 11719A 12308G 12372A 12634G 13617C 13630G 13637G 14182C 14766T 15326G 16270T
PT_22219-23224	LP117_12 + LP123_5	Esq 18	Petrosal	Santarém - Rua dos Barcos	Kingdom of Portugal	13-14th century	H1bv1	13863	NO	ND	0	91	H1bv1	1	0.9639	1-16569		263G 750G 1438G 3010A 4769G 8164T 8860G 12681C 15326G 16362C	310C 3106A 3107C 16519C		263G 310C 750G 1438G 3010A 3106A 3107C 4769G 8164T 8860G 12681C 15326G 16362C 16519C
PT_22220	LP111_3	Esq 52	Petrosal	Santarém - Rua dos Barcos	Kingdom of Portugal	13-14th century	K1b1a	6071	NO	ND	0	26	K1b1	1	0.9228	1-16569	16311C	73G 263G 750G 1189C 1438G 1811G 2706G 3480G 4769G 5913A 7028T 8860G 9055A 9698C 9962A 10289G 10398G 10550G 11299C 11467G 11719A 12308G 12372A 14167T 14766T 14798C 15326G 15946T 16224C	152C 309T 310C 505T 3107C 4688C 5105C 5927T 9746A 13326C 15257A 16209C 16295T 16319A 16519C	15257A [D171N| Codon 1 | CYTB ]	73G 152C 263G 309T 310C 505T 750G 1189C 1438G 1811G 2706G 3107C 3480G 4688C 4769G 5105C 5913A 5927T 7028T 8860G 9055A 9698C 9746A 9962A 10289G 10398G 10550G 11299C 11467G 11719A 12308G 12372A 13326C 14167T 14766T 14798C 15257A 15326G 15946T 16209C 16224C 16295T 16319A 16519C
PT_22987	LP111_4	Espírito Santo nº 34, Ent 5, Cont 62	Petrosal	Idanha-a-Velha - Espírito Santo	Early Medieval Period	5th-7th century	T2b3	7522	ND	ND	0	36	T2b3+151	1	0.9748	1-16569		73G 151T 263G 709A 750G 930A 1438G 1888A 2706G 4216C 4769G 4917G 5147A 7028T 8697A 8860G 10463C 10750G 11251G 11719A 11812G 13368A 14233G 14766T 14905A 15326G 15452A 15607G 15928A 16126C 16294T 16296T 16304C	309T 310C 3107C 13473G 16223T 16519C		73G 151T 263G 309T 310C 709A 750G 930A 1438G 1888A 2706G 3107C 4216C 4769G 4917G 5147A 7028T 8697A 8860G 10463C 10750G 11251G 11719A 11812G 13368A 13473G 14233G 14766T 14905A 15326G 15452A 15607G 15928A 16126C 16223T 16294T 16296T 16304C 16519C
PT_22989	LP117_1	TVCA/12 ossário 54 crânio 38	Petrosal	Castro de Avelãs - Torre Velha	Christian Conquest	11th-12th century	H4a1a	8427	NO	ND	0	41	H4a1a	1	0.9866	1-16569		263G 750G 1438G 3992T 4024G 4769G 5004C 8269A 8860G 9123A 14365T 14582G 15326G	3107C 16093C		263G 750G 1438G 3107C 3992T 4024G 4769G 5004C 8269A 8860G 9123A 14365T 14582G 15326G 16093C
PT_22992	LP117_2	TVCA/12 - UE [50]	Petrosal	Castro de Avelãs - Torre Velha	Christian Conquest	11th-12th century	X2b	9986	NO	ND	0	45	X2b+226	1	0.9033	1-16569		73G 153G 195C 225A 226C 263G 750G 1438G 1719A 2706G 4769G 6221C 6371T 7028T 8393T 8860G 11719A 12705T 13708A 13966G 14470C 14766T 15326G 15927A 16189C 16223T 16278T	93G 95C 188G 310C 3107C 12166C 12477C 15217A 16183C 16519C		73G 93G 95C 153G 188G 195C 225A 226C 263G 310C 750G 1438G 1719A 2706G 3107C 4769G 6221C 6371T 7028T 8393T 8860G 11719A 12166C 12477C 12705T 13708A 13966G 14470C 14766T 15217A 15326G 15927A 16183C 16189C 16223T 16278T 16519C
PT_22994	LP117_3	TVCA/12 UE [15] R9	Petrosal	Castro de Avelãs - Torre Velha	Christian Conquest	11th-12th century	V	7656	ND	ND	0	31	V	1	0.9343	1-16569		72C 263G 750G 1438G 2706G 4580A 4769G 7028T 8860G 15326G 15904T 16298C	310C 709A 3106A 3107C 13395G		72C 263G 310C 709A 750G 1438G 2706G 3106A 3107C 4580A 4769G 7028T 8860G 13395G 15326G 15904T 16298C
PT_22997	LP111_2	O0/O1 UE [46]	Petrosal	Castro de Avelãs - Torre Velha	Early Medieval Period	6th-7th century	H1	6171	NO	ND	0	24	H1	1	0.9545	1-16569		263G 750G 1438G 3010A 4769G 8860G 15326G	310C 3107C 6848T 16320A 16519C		263G 310C 750G 1438G 3010A 3107C 4769G 6848T 8860G 15326G 16320A 16519C
PT_23002	LP112_13	TVCA/12 UE [02] R9	Petrosal	Castro de Avelãs - Torre Velha	Early Medieval Period	7th-9th century	H44b	5278	NO	ND	0	34	H44b	1	0.9614	1-16569		195C 263G 750G 1438G 4769G 5442C 8860G 13662T 15326G	309T 310C 3107C 16519C		195C 263G 309T 310C 750G 1438G 3107C 4769G 5442C 8860G 13662T 15326G 16519C
PT_23197	LP113_8	3 Sep 8 872	Petrosal	Monte da Cabida	Bronze Age	-	J1c1f	3481	NO	ND	0	14	J1c1f	1	0.9491	1-16569	185A 228A	73G 263G 295T 462T 482C 489C 750G 1438G 2706G 3010A 3394C 4216C 4769G 5276G 7028T 8860G 10398G 11227T 11251G 11719A 12612G 13708A 14766T 14798C 15326G 15452A 16069T 16126C	310C 3107C 12519C		73G 263G 295T 310C 462T 482C 489C 750G 1438G 2706G 3010A 3107C 3394C 4216C 4769G 5276G 7028T 8860G 10398G 11227T 11251G 11719A 12519C 12612G 13708A 14766T 14798C 15326G 15452A 16069T 16126C
PT_23198	LP113_5+LP123_3	3 [945]	Petrosal	Monte da Cabida	Bronze Age	-	J1c1	2845	ND	ND	0	13	J1c1	1	0.9266	1-16569	228A	73G 185A 263G 295T 462T 482C 489C 750G 1438G 2706G 3010A 3394C 4216C 4769G 7028T 8860G 10398G 11251G 11719A 12612G 13708A 14766T 14798C 15326G 15452A 16069T 16126C	188G 309T 310C 3107C 8848C 16360T		73G 185A 188G 263G 295T 309T 310C 462T 482C 489C 750G 1438G 2706G 3010A 3107C 3394C 4216C 4769G 7028T 8848C 8860G 10398G 11251G 11719A 12612G 13708A 14766T 14798C 15326G 15452A 16069T 16126C 16360T	Same individual as I7691 in Olalde et al 2019
PT_23199	LP113_3	3 Fossa 64	Petrosal	Monte da Cabida	Bronze Age	-	H1	3388	ND	ND	0	17	H1+16189	1	0.9458	1-16569		263G 750G 1438G 3010A 4769G 8860G 15326G 16189C	310C 3106G 3107C 16183C 16311C 16519C		263G 310C 750G 1438G 3010A 3106G 3107C 4769G 8860G 15326G 16183C 16189C 16311C 16519C	Same individual as I7689 in Olalde et al 2019
PT_23200	LP113_10	3 Fossa 41 931	Petrosal	Monte da Cabida	Bronze Age	-	J1c2g	400	ND	ND	0	3	J1c8	1	0.7005	1-16569	73G 185A 228A 462T 489C 1438G 2706G 4216C 4769G 7028T 13708A 14766T 15452A 16069T	263G 295T 750G 3010A 8860G 10398G! 11251G 11719A 12612G 14798C 15326G 16126C	16193T		263G 295T 750G 3010A 8860G 11251G 11719A 12612G 14798C 15326G 16126C 16193T
PT_23206	LP113_11	TV3 2015 39	Petrosal	Torre Velha	Chalcolithic	-	U5b1	1398	ND	ND	0	6	U5b1+16189+@16192	1	0.8752	1-16569	73G 2706G 4769G 9477A 16189C	150T 263G 750G 1438G 3197C 5656G 7028T 7768G 8860G 11467G 11719A 12308G 12372A 13617C 14182C 14766T 15326G 16192T! 16270T	310C 13708A	13708A [A458T| Codon 1 | ND5 ]	150T 263G 310C 750G 1438G 3197C 5656G 7028T 7768G 8860G 11467G 11719A 12308G 12372A 13617C 13708A 14182C 14766T 15326G 16270T
PT_23207	LP111_6	TV3 1782 Hipogeu	Petrosal	Torre Velha	Bronze Age	-	X2c2	3575	NO	ND	0	18	X2c2	1	0.9209	1-16569		73G 153G 195C 225A 227G 263G 750G 1438G 1719A 2706G 4769G 6221C 6371T 7028T 8860G 11719A 12705T 13966G 14470C 14766T 15314A 15326G 16189C 16223T 16255A 16278T	309T 310C 3107C 6116G 12630A 12720G 16207G 16519C		73G 153G 195C 225A 227G 263G 309T 310C 750G 1438G 1719A 2706G 3107C 4769G 6116G 6221C 6371T 7028T 8860G 11719A 12630A 12705T 12720G 13966G 14470C 14766T 15314A 15326G 16189C 16207G 16223T 16255A 16278T 16519C
PT_23208	LP111_5	TV3 1799 Hipogeu	Petrosal	Torre Velha	Bronze Age	-	X2c2	1181	ND	ND	0	7	X2	1	0.8244	1-16569	195C 4769G 14470C	73G 153G 263G 750G 1438G 1719A 2706G 6221C 6371T 7028T 8860G 11719A 12705T 13966G 14766T 15326G 16189C 16223T 16278T	310C 6116G 12630A 12720G 15314A 16207G 16255A 16519C	15314A [A190T| Codon 1 | CYTB ]	73G 153G 263G 310C 750G 1438G 1719A 2706G 6116G 6221C 6371T 7028T 8860G 11719A 12630A 12705T 12720G 13966G 14766T 15314A 15326G 16189C 16207G 16223T 16255A 16278T 16519C
PT_23209	LP112_15	TV3. Dec. 2392. 24	Petrosal	Torre Velha	Bronze Age	-	J2b1a	2471	ND	ND	0	10	J2b1a	1	0.9508	1-16569	4769G	73G 150T 152C 263G 295T 489C 750G 1438G 2706G 4216C 5633T 7028T 7476T 8860G 10172A 10398G 11251G 11719A 12612G 13708A 14766T 15257A 15326G 15452A 15812A 16069T 16126C 16193T 16278T	310C 3107C 3708G 9064A	9064A [A180T| Codon 1 | ATP6 ]	73G 150T 152C 263G 295T 310C 489C 750G 1438G 2706G 3107C 3708G 4216C 5633T 7028T 7476T 8860G 9064A 10172A 10398G 11251G 11719A 12612G 13708A 14766T 15257A 15326G 15452A 15812A 16069T 16126C 16193T 16278T
PT_23210	LP112_10	TV3. 1361	Petrosal	Torre Velha	Bronze Age	-	J2b1a	4115	NO	ND	0	21	J2b1a	1	0.9783	1-16569		73G 150T 152C 263G 295T 489C 750G 1438G 2706G 4216C 4769G 5633T 7028T 7476T 8860G 10172A 10398G 11251G 11719A 12612G 13708A 14766T 15257A 15326G 15452A 15812A 16069T 16126C 16193T 16278T	310C 2398T 3107C 14458T 16390A		73G 150T 152C 263G 295T 310C 489C 750G 1438G 2398T 2706G 3107C 4216C 4769G 5633T 7028T 7476T 8860G 10172A 10398G 11251G 11719A 12612G 13708A 14458T 14766T 15257A 15326G 15452A 15812A 16069T 16126C 16193T 16278T 16390A
PT_23211	LP116_1	TV3 2051 Hipogeu	Petrosal	Torre Velha	Bronze Age	-	J2b1a	1285	ND	ND	0	5	J2b1a	1	0.9219	1-16569	73G 4769G 7476T 16069T	150T 152C 263G 295T 489C 750G 1438G 2706G 4216C 5633T 7028T 8860G 10172A 10398G 11251G 11719A 12612G 13708A 14766T 15257A 15326G 15452A 15812A 16126C 16193T 16278T	3107C 16145A		150T 152C 263G 295T 489C 750G 1438G 2706G 3107C 4216C 5633T 7028T 8860G 10172A 10398G 11251G 11719A 12612G 13708A 14766T 15257A 15326G 15452A 15812A 16126C 16145A 16193T 16278T
PT_23212	LP123_14	TV3 2368 Hipogeu	Petrosal	Torre Velha	Bronze Age	-	K1a	580	ND	ND	0	3	K1a	1	0.6823	1-16569	73G 1438G 1811G 2706G 4769G 7028T 9698C 10398G 10550G 11467G 12308G 14167T 14766T 14798C 16311C	263G 497T 750G 1189C 3480G 8860G 9055A 11299C 11719A 12372A 15326G 16093C 16224C	5351G 16519C		263G 497T 750G 1189C 3480G 5351G 8860G 9055A 11299C 11719A 12372A 15326G 16093C 16224C 16519C
PT_23214	LP113_9	MMV Esq 4	Petrosal	Castelo de Montemor o Velho	Kingdom of Portugal	18th century	J2b1a	11371	NO	ND	0	63	J2b1a	1	0.988	1-16569		73G 150T 152C 263G 295T 489C 750G 1438G 2706G 4216C 4769G 5633T 7028T 7476T 8860G 10172A 10398G 11251G 11719A 12612G 13708A 14766T 15257A 15326G 15452A 15812A 16069T 16126C 16193T 16278T	3107C 3708G 9166C 10933T 15236G	9166C [F214L| Codon 1 | ATP6 ] 15236G [I164V| Codon 1 | CYTB ]	73G 150T 152C 263G 295T 489C 750G 1438G 2706G 3107C 3708G 4216C 4769G 5633T 7028T 7476T 8860G 9166C 10172A 10398G 10933T 11251G 11719A 12612G 13708A 14766T 15236G 15257A 15326G 15452A 15812A 16069T 16126C 16193T 16278T
PT_23215	LP112_12	MMV Esq 7	Petrosal	Castelo de Montemor o Velho	Kingdom of Portugal	18th century	U5b2a1a1a	13740	NO	ND	0	98	U5b2a1a1a	1	0.9642	1-16569		73G 150T 263G 750G 896G 1438G 1721T 2706G 3197C 4732G 4769G 7028T 7768G 8860G 9477A 11467G 11719A 12308G 12372A 12406A 13617C 13637G 14182C 14766T 15326G 15511C 16189C! 16192T 16270T! 16311C	3107C 14249A 16037G	14249A [A142V| Codon 2 | ND6 ]	73G 150T 263G 750G 896G 1438G 1721T 2706G 3107C 3197C 4732G 4769G 7028T 7768G 8860G 9477A 11467G 11719A 12308G 12372A 12406A 13617C 13637G 14182C 14249A 14766T 15326G 15511C 16037G 16192T 16311C
PT_23216	LP112_11	MMV Esq 10	Petrosal	Castelo de Montemor o Velho	Kingdom of Portugal	18th century	W1g	13722	NO	ND	0	77	W1g	1	0.9311	1-16569		73G 189G 195C 204C 207A 263G 709A 750G 1243C 1438G 2706G 3505G 4769G 5046A 5460A 7028T 7864T 8251A 8860G 8994A 11674T 11719A 11947G 12414C 12705T 14766T 15326G 15884C 16223T 16292T 16320T	143A 185A 310C 3106A 3107C 10771G 13191C 16311C 16519C		73G 143A 185A 189G 195C 204C 207A 263G 310C 709A 750G 1243C 1438G 2706G 3106A 3107C 3505G 4769G 5046A 5460A 7028T 7864T 8251A 8860G 8994A 10771G 11674T 11719A 11947G 12414C 12705T 13191C 14766T 15326G 15884C 16223T 16292T 16311C 16320T 16519C
PT_23217	LP115_8	MMV Esq 16	Petrosal	Castelo de Montemor o Velho	Kingdom of Portugal	18th century	K1a4f1	13043	NO	ND	0	73	K1a4f1	1	0.9764	1-16569	16093C	73G 263G 497T 750G 1189C 1438G 1811G 2706G 3480G 4769G 7028T 7118G 8860G 9055A 9698C 10398G 10550G 11299C 11467G 11485C 11719A 12017G 12308G 12372A 14167T 14766T 14798C 15326G 16224C 16311C	3107C 15547T 16519C		73G 263G 497T 750G 1189C 1438G 1811G 2706G 3107C 3480G 4769G 7028T 7118G 8860G 9055A 9698C 10398G 10550G 11299C 11467G 11485C 11719A 12017G 12308G 12372A 14167T 14766T 14798C 15326G 15547T 16224C 16311C 16519C
PT_23219	LP123_11	2608	Petrosal	Outeiro Alto	Bronze Age	-	H1	6105	ND	ND	0	26	H1	1	0.9545	1-16569		263G 750G 1438G 3010A 4769G 8860G 15326G	309T 310C 3107C 16519C		263G 309T 310C 750G 1438G 3010A 3107C 4769G 8860G 15326G 16519C
PT_23221	LP117_10	RB Ent 95	Tooth	Santarém - Rua dos Barcos	Kingdom of Portugal	13-14th century	H1t2	16388	NO	ND	0	116	H1t2	1	0.9201	1-16569		263G 750G 1438G 3010A 4769G 5978G 8860G 9986A 15326G	310C 569T 3107C 16519C		263G 310C 569T 750G 1438G 3010A 3107C 4769G 5978G 8860G 9986A 15326G 16519C
PT_23223	LP117_7	RB59	Tooth	Santarém - Rua dos Barcos	Kingdom of Portugal	13-14th century	H6a1b2	10211	NO	ND	0	49	H6a1b2	1	0.9732	1-16569		239C 263G 750G 1438G 3915A 4727G 4769G 8860G 9254G 9380A 10589A 15326G 16362C 16482G	310C 3107C		239C 263G 310C 750G 1438G 3107C 3915A 4727G 4769G 8860G 9254G 9380A 10589A 15326G 16362C 16482G
PT_23226	LP113_4	RB83	Petrosal	Santarém - Rua dos Barcos	Kingdom of Portugal	13-14th century	H6a1b2	5626	NO	ND	0	32	H6a1b2	1	0.9259	1-16569	750G	239C 263G 1438G 3915A 4727G 4769G 8860G 9254G 9380A 10589A 15326G 16362C 16482G	310C 3107C		239C 263G 310C 1438G 3107C 3915A 4727G 4769G 8860G 9254G 9380A 10589A 15326G 16362C 16482G
PT_23227	LP123_6	RB39	Petrosal	Santarém - Rua dos Barcos	Kingdom of Portugal	13-14th century	H6a1a	10201	NO	ND	0	43	H6a1a	1	0.9954	1-16569		239C 263G 750G 1438G 3915A 4727G 4769G 8860G 9380A 11253C 15326G 16362C 16482G	152C 3107C		152C 239C 263G 750G 1438G 3107C 3915A 4727G 4769G 8860G 9380A 11253C 15326G 16362C 16482G
PT_23229	LP123_2	RB93	Petrosal	Santarém - Rua dos Barcos	Kingdom of Portugal	13-14th century	H1	8633	NO	ND	0	43	H1	1	0.9345	1-16569		263G 750G 1438G 3010A 4769G 8860G 15326G	309T 310C 3107C 6191T 16093C 16519C		263G 309T 310C 750G 1438G 3010A 3107C 4769G 6191T 8860G 15326G 16093C 16519C
PT_23230	LP112_16	RB20	Petrosal	Santarém - Rua dos Barcos	Kingdom of Portugal	13-14th century	U6a3b	4850	ND	ND	0	20	U6a3b	1	0.9865	1-16569		73G 146C 152C 185A 188G 263G 750G 1211A 1438G 2706G 3348G 4769G 7028T 7805A 8860G 11268T 11467G 11719A 12308G 12372A 13431T 14179G 14766T 15326G 15634G 15790T 16172C 16189C 16219G 16278T	309T 310C 3107C 16183C		73G 146C 152C 185A 188G 263G 309T 310C 750G 1211A 1438G 2706G 3107C 3348G 4769G 7028T 7805A 8860G 11268T 11467G 11719A 12308G 12372A 13431T 14179G 14766T 15326G 15634G 15790T 16172C 16183C 16189C 16219G 16278T
PT_23235	LP123_4	PZ/S.21/1	Petrosal	Guarda - Prazo (Freixo de Numão)	Early Medieval Period	7th - 9th century	W5	2355	ND	ND	0	9	W5	1	0.9048	1-16569	189G 204C 207A 2706G 8251A	73G 194T 195C 263G 709A 750G 1243C 1438G 3505G 4769G 5046A 5460A 6528T 7028T 8860G 8994A 11674T 11719A 11947G 12414C 12705T 14766T 15326G 15775G 15884C 16223T 16292T	309T 310C 3107C 16186T 16256T 16519C		73G 194T 195C 263G 309T 310C 709A 750G 1243C 1438G 3107C 3505G 4769G 5046A 5460A 6528T 7028T 8860G 8994A 11674T 11719A 11947G 12414C 12705T 14766T 15326G 15775G 15884C 16186T 16223T 16256T 16292T 16519C
PT_23237	LP123_16	PZ/S.12/94	Petrosal	Guarda - Prazo (Freixo de Numão)	Christian Conquest	12th - 13th century	H10f	1824	ND	ND	0	9	H10+(16093)	1	0.8504	1-16569	1438G	263G 750G 4769G 8860G 14470A 15326G 16093C	309T 310C 3107C 9104C 16126C 16519C	9104C [F193S| Codon 2 | ATP6 ]	263G 309T 310C 750G 3107C 4769G 8860G 9104C 14470A 15326G 16093C 16126C 16519C
PT_23241	LP111_8	MMV 1 Esq 3	Petrosal	Castelo de Montemor o Velho	Kingdom of Portugal	18th century	H1q	12431	NO	ND	0	67	H1q	1	0.9597	1-16569		263G 750G 1438G 3010A 4769G 4859C 8860G 15326G	310C 3107C 16188A 16519C		263G 310C 750G 1438G 3010A 3107C 4769G 4859C 8860G 15326G 16188A 16519C
PT_23242	LP112_9	MMV 1 Esq 5	Petrosal	Castelo de Montemor o Velho	Kingdom of Portugal	18th century	T2b4h	8826	ND	ND	0	43	T2b4+152	1	0.9143	1-16569	10463C 16296T	73G 152C 263G 709A 750G 930A 1438G 1888A 2706G 4216C 4769G 4917G 5147A 7028T 8697A 8860G 9254G 11251G 11719A 11812G 13368A 14233G 14766T 14905A 15326G 15452A 15607G 15928A 16126C 16294T 16304C	309T 310C 1738C 3107C 8075A 8537G 9082T 16093C 16519C	8075A [A164T| Codon 1 | COX2 ] 8537G [I58V| Codon 1 | ATP8 ] 9082T [L186F| Codon 1 | ATP6 ]	73G 152C 263G 309T 310C 709A 750G 930A 1438G 1738C 1888A 2706G 3107C 4216C 4769G 4917G 5147A 7028T 8075A 8537G 8697A 8860G 9082T 9254G 11251G 11719A 11812G 13368A 14233G 14766T 14905A 15326G 15452A 15607G 15928A 16093C 16126C 16294T 16304C 16519C
PT_24163	LP114_3	SMO99 Sep1 Oss4	Petrosal	São Miguel de Odrinhas	Kingdom of Portugal	12th-15th century	H1	4601	ND	ND	0	22	H1	1	1	1-16569		263G 750G 1438G 3010A 4769G 8860G 15326G	3107C 16519C		263G 750G 1438G 3010A 3107C 4769G 8860G 15326G 16519C
PT_24164	LP114_4	SMO99 Sep1 Oss2	Petrosal	São Miguel de Odrinhas	Kingdom of Portugal	12th-15th century	H1	6066	NO	ND	0	33	H1	1	0.9545	1-16569		263G 750G 1438G 3010A 4769G 8860G 15326G	310C 3107C 16519C		263G 310C 750G 1438G 3010A 3107C 4769G 8860G 15326G 16519C
PT_24165	LP114_5	SMO2005 Sep9 Ent	Petrosal	São Miguel de Odrinhas	Kingdom of Portugal	12th-15th century	T2b3	5035	NO	ND	0	22	T2b3+151	1	0.9679	1-16569		73G 151T 263G 709A 750G 930A 1438G 1888A 2706G 4216C 4769G 4917G 5147A 7028T 8697A 8860G 10463C 10750G 11251G 11719A 11812G 13368A 14233G 14766T 14905A 15326G 15452A 15607G 15928A 16126C 16294T 16296T 16304C	310C 3010A 3107C 14334T 16239T 16519C	14334T [V114I| Codon 1 | ND6 ]	73G 151T 263G 310C 709A 750G 930A 1438G 1888A 2706G 3010A 3107C 4216C 4769G 4917G 5147A 7028T 8697A 8860G 10463C 10750G 11251G 11719A 11812G 13368A 14233G 14334T 14766T 14905A 15326G 15452A 15607G 15928A 16126C 16239T 16294T 16296T 16304C 16519C
PT_24166	LP123_8	SMO88 Sep6 Oss1	Petrosal	São Miguel de Odrinhas	Kingdom of Portugal	12th-15th century	H6a1b2	1448	ND	ND	0	6	H6a1b	1	0.8608	1-16569	3915A 4769G	239C 263G 750G 1438G 4727G 8860G 9380A 10589A 15326G 16362C 16482G	309T 310C 16192T 16274A		239C 263G 309T 310C 750G 1438G 4727G 8860G 9380A 10589A 15326G 16192T 16274A 16362C 16482G
PT_24169	LP123_9	5 Out ue1584	Petrosal	Santarém - Islamic Necropolis	Islamic	8th - 10th century	H3ap	4676	ND	ND	0	17	H3ap	1	0.9597	1-16569		263G 750G 1438G 4769G 6776C 8860G 10915C 15326G	309T 310C 3107C 16519C		263G 309T 310C 750G 1438G 3107C 4769G 6776C 8860G 10915C 15326G 16519C
PT_24170	LP114_10	5 Out ue2334	Petrosal	Santarém - Islamic Necropolis	Islamic	8th - 10th century	HV23	7558	NO	ND	0	40	HV+16311	1	0.8718	1-16569		263G 750G 1438G 2706G 4769G 7028T 8860G 15326G 16311C	152C 309T 310C 3107C 5460A 13419G 16154C	5460A [A331T| Codon 1 | ND2 ]	152C 263G 309T 310C 750G 1438G 2706G 3107C 4769G 5460A 7028T 8860G 13419G 15326G 16154C 16311C
PT_24173	LP114_13	5 Out ue931	Petrosal	Santarém - Islamic Necropolis	Islamic	8th - 10th century	J1b1a1	3367	ND	ND	0	12	J1b1	1	0.9547	1-16569		73G 263G 295T 462T 489C 750G 1438G 2706G 3010A 4216C 4769G 5460A 7028T 8269A 8860G 10398G 11251G 11719A 12612G 13708A 13879C 14766T 15326G 15452A 16069T 16126C 16145A 16222T 16261T	310C 3107C 8557A 12007A 16172C	8557A [A11T| Codon 1 | ATP6 ]	73G 263G 295T 310C 462T 489C 750G 1438G 2706G 3010A 3107C 4216C 4769G 5460A 7028T 8269A 8557A 8860G 10398G 11251G 11719A 12007A 12612G 13708A 13879C 14766T 15326G 15452A 16069T 16126C 16145A 16172C 16222T 16261T
PT_24175	LP114_15	LHM 17	Petrosal	Loulé - Hospital da Misericordia	Islamic	11th - 13th century	I3a	4012	ND	ND	0	15	I3a	1	0.9778	1-16569	573.XC	73G 152C 199C 204C 207A 239C 250C 263G 750G 1438G 1719A 2706G 4529T 4769G 7028T 8251A 8860G 10034C 10238C 10398G 11719A 12501A 12705T 13780G 14766T 15043A 15326G 15924G 16086C 16129A 16223T 16391A	309T 310C 3107C 16519C		73G 152C 199C 204C 207A 239C 250C 263G 309T 310C 750G 1438G 1719A 2706G 3107C 4529T 4769G 7028T 8251A 8860G 10034C 10238C 10398G 11719A 12501A 12705T 13780G 14766T 15043A 15326G 15924G 16086C 16129A 16223T 16391A 16519C
PT_24176	LP115_3	LHM 31	Petrosal	Loulé - Hospital da Misericordia	Islamic	12th - 13th century	U2e1c1	1623	ND	ND	0	8	U2e1c1	1	0.8903	1-16569	217C 1811G 4769G 11467G 12308G 12346T	73G 152C 263G 340T 508G 750G 1438G 2706G 3720G 5390G 5426C 6045T 6152C 7028T 7151T 8860G 10876G 11176A 11719A 12372A 13020C 13734C 14766T 15326G 15907G 16051G 16129C 16189C 16362C	3107C 11881T 16319A 16519C		73G 152C 263G 340T 508G 750G 1438G 2706G 3107C 3720G 5390G 5426C 6045T 6152C 7028T 7151T 8860G 10876G 11176A 11719A 11881T 12372A 13020C 13734C 14766T 15326G 15907G 16051G 16129C 16189C 16319A 16362C 16519C
PT_24178	LP115_7	LQB 9	Petrosal	Loulé - Quinta da Boavista	Islamic	12th -13th century	H1a	2181	ND	ND	0	9	H2a	1	0.7665	1-16569		263G 750G 8860G 15326G	150T 309T 310C 3010A 5581G 10320A 16183C 16189C 16519C	10320A [V88I| Codon 1 | ND3 ]	150T 263G 309T 310C 750G 3010A 5581G 8860G 10320A 15326G 16183C 16189C 16519C
PT_24179	LP115_5	LQB 1	Petrosal	Loulé - Quinta da Boavista	Islamic	13th -13th century	U6d3a	6879	NO	ND	0	28	U6d3a	1	0.9809	1-16569		73G 263G 750G 1438G 2706G 3348G 4336C 4769G 7028T 8860G 10397G 11467G 11719A 11947G 12308G 12372A 12501A 12530G 14518G 14766T 15326G 16172C 16174T 16219G 16311C	146C 310C 3107C		73G 146C 263G 310C 750G 1438G 2706G 3107C 3348G 4336C 4769G 7028T 8860G 10397G 11467G 11719A 11947G 12308G 12372A 12501A 12530G 14518G 14766T 15326G 16172C 16174T 16219G 16311C
PT_24180	LP115_1	LQB 17	Petrosal	Loulé - Quinta da Boavista	Islamic	14th -13th century	HV9	6206	NO	ND	0	24	HV9	1	0.9378	1-16569		263G 750G 1438G 2706G 4769G 7028T 8860G 8994A 15326G 16311C	309T 310C 1038T 3107C 16298C		263G 309T 310C 750G 1038T 1438G 2706G 3107C 4769G 7028T 8860G 8994A 15326G 16298C 16311C
PT_24181	LP115_6	LQB 31	Petrosal	Loulé - Quinta da Boavista	Islamic	15th -13th century	H1ah	6752	ND	ND	0	28	H1ah	1	0.9213	1-16569		263G 750G 1438G 3010A 4769G 8860G 8950A 12507G 15326G	152C 310C 3107C 4047C 16519C		152C 263G 310C 750G 1438G 3010A 3107C 4047C 4769G 8860G 8950A 12507G 15326G 16519C
PT_24182	LP115_2+LP123_10	34 Esqueleto 4 Contentor 61	Petrosal	Idanha-a-Velha - Espírito Santo Muralha	Roman	2nd-3rd century (110-236 cal AD; 1840 - 1714 cal BP)	X1c	7201	NO	ND	0	46	X1c	1	0.9621	1-16569		73G 146C 153G 263G 750G 1438G 2706G 4769G 5302C 6221C 6371T 7028T 7337A 8860G 9615C 11719A 12705T 13966G 14470C 14587G 14766T 15326G 15654C 16104T 16189C 16223T 16278T!	309T 310C 3107C 13857G 16183C 16519C		73G 146C 153G 263G 309T 310C 750G 1438G 2706G 3107C 4769G 5302C 6221C 6371T 7028T 7337A 8860G 9615C 11719A 12705T 13857G 13966G 14470C 14587G 14766T 15326G 15654C 16104T 16183C 16189C 16223T 16519C
PT_24167	LP114_7	SMO97 Sep1 Ent	Petrosal	São Miguel de Odrinhas	Kingdom of Portugal	13-14th century	H1a1	4761	NO	ND	0	24	H1a1	1	0.9178	1-16569		73G 263G 750G 1438G 3010A 4769G 6365C 8860G 15326G 16162G 16209C	309T 310C 3107C 9055A 16293G 16519C	9055A [A177T| Codon 1 | ATP6 ]	73G 263G 309T 310C 750G 1438G 3010A 3107C 4769G 6365C 8860G 9055A 15326G 16162G 16209C 16293G 16519C
PT_22218	LP113_1	Esq 29	Petrosal	Santarém - Rua dos Barcos	Kingdom of Portugal	12th-15th century	W1g	10054	NO	ND	0	47	W1+119	1	0.9577	1-16569		73G 119C 189G 195C 204C 207A 263G 709A 750G 1243C 1438G 2706G 3505G 4769G 5046A 5460A 7028T 7864T 8251A 8860G 8994A 11674T 11719A 11947G 12414C 12705T 14766T 15326G 15884C 16223T 16292T	309T 310C 3107C 3921A 16320T 16519C		73G 119C 189G 195C 204C 207A 263G 309T 310C 709A 750G 1243C 1438G 2706G 3107C 3505G 3921A 4769G 5046A 5460A 7028T 7864T 8251A 8860G 8994A 11674T 11719A 11947G 12414C 12705T 14766T 15326G 15884C 16223T 16292T 16320T 16519C
PT_22187	LP128_1	Sep 6, Ent 5	Petrosal	Castelo Branco - Church of São Miguel	Post-medieval	Post-medieval	H2a2b	383	ND	ND	0	3	H2a2	1	0.6979	1-16569	8860G	263G 15326G	7765G 12969T		263G 7765G 12969T 15326G
PT_23001	LP117_4	TVCA/12 AC7 Ind EU [16]	Petrosal	Castro de Avelãs - Torre Velha	Early Medieval Period	7th-8th century	T2c1d1	553	ND	ND	0	3	T2c1d1	1	0.7243	1-16569	73G 146C 709A 1438G 1888A 2706G 4769G 7028T 8860G 10463C 11812G 14766T 15452A 15607G 15928A 16126C 16292T 16294T 16296T	263G 279C 750G 4216C 4917G 5187T 6261A 7873T 8697A 10822T 11251G 11719A 11914A 13368A 14233G 14905A 15326G	309T 310C		263G 279C 309T 310C 750G 4216C 4917G 5187T 6261A 7873T 8697A 10822T 11251G 11719A 11914A 13368A 14233G 14905A 15326G
PT_23202	LP115_14	3 Sep 10 875	Petrosal	Monte da Cabida	Bronze Age	-	T2b29	287	ND	ND	0	2	T2b	1	0.7062	1-16569	73G 709A 930A 1438G 1888A 2706G 4216C 4769G 4917G 7028T 8697A 10463C 11251G 11719A 11812G 14233G 14905A 16126C 16304C	263G 750G 5147A 8860G 13368A 14766T 15326G 15452A 15607G 15928A 16294T 16296T	16519C		263G 750G 5147A 8860G 13368A 14766T 15326G 15452A 15607G 15928A 16294T 16296T 16519C
PT_23203	LP116_6	3 Fossa 41 932	Petrosal	Monte da Cabida	Bronze Age	-	J1c12	550	ND	ND	0	3	J1c3c	1	0.76	1-16569	73G 185A 228A 462T 1438G 4769G 7028T 10398G 11251G 14766T 14798C 16069T 16222T	263G 295T 489C 750G 2706G! 3010A 4216C 8860G 11719A 12612G 13708A 13934T 15326G 15452A 16126C			263G 295T 489C 750G 3010A 4216C 8860G 11719A 12612G 13708A 13934T 15326G 15452A 16126C
PT_23213	LP112_14	MMV Esq 2	Petrosal	Castelo de Montemor o Velho	Kingdom of Portugal	18th century	U6d3	30	ND	ND	0	2	H2a	1	0.6289	1-16569	263G 8860G 15326G	750G			750G
PT_23220	LP117_8	RB E68	Tooth	Santarém - Rua dos Barcos	Kingdom of Portugal	13-14th century	U5b1c1a	6575	ND	ND	0	23	U5b1c1a	1	0.9687	1-16569		55A 73G 150T 263G 750G 1438G 2706G 3197C 4769G 5656G 7028T 7768G 8860G 9477A 11467G 11719A 12308G 12372A 13617C 14182C 14766T 15191C 15326G 16189C 16192T 16270T 16311C 16336A	309T 310C 1303A 3107C		55A 73G 150T 263G 309T 310C 750G 1303A 1438G 2706G 3107C 3197C 4769G 5656G 7028T 7768G 8860G 9477A 11467G 11719A 12308G 12372A 13617C 14182C 14766T 15191C 15326G 16189C 16192T 16270T 16311C 16336A
PT_23222	LP117_9	RB 86	Tooth	Santarém - Rua dos Barcos	Kingdom of Portugal	13-14th century	H1b	414	ND	ND	0	3	H1	1	0.7884	1-16569	4769G 8860G	263G 750G 1438G 3010A 15326G	310C 3107C		263G 310C 750G 1438G 3010A 3107C 15326G
PT_23228	LP116_4	RB143	Petrosal	Santarém - Rua dos Barcos	Kingdom of Portugal	13-14th century	U8b1b1	1027	ND	ND	0	4	U8b1b1	1	0.8401	1-16569	195C 1438G 2706G 9698C 11467G	73G 263G 750G 1811G! 3480G 4769G 5165T 7028T 8860G 9055A 11719A 12308G 12372A 14053G 14167T 14766T 15326G 16189C 16234T 16324C	8531G 14071G 16183C 16519C	8531G [T56A| Codon 1 | ATP8 ] 14071G [T579A| Codon 1 | ND5 ]	73G 263G 750G 3480G 4769G 5165T 7028T 8531G 8860G 9055A 11719A 12308G 12372A 14053G 14071G 14167T 14766T 15326G 16183C 16189C 16234T 16324C 16519C
PT_23231	LP115_13	RB130	Petrosal	Santarém - Rua dos Barcos	Kingdom of Portugal	13-14th century	H45b	80	-	-	-	-	-	-	-	-	-	-	-	-	-
PT_23234	LP116_7	RB142	Petrosal	Santarém - Rua dos Barcos	Kingdom of Portugal	12th century	U5b1c1a1	4771	ND	ND	0	19	U5b1c1a1	1	0.9766	1-16569	16192T	55A 73G 150T 263G 750G 1438G 2706G 3197C 4769G 5656G 7028T 7768G 8860G 9477A 11467G 11719A 12308G 12372A 13617C 14182C 14420T 14470C 14766T 15191C 15326G 16189C 16270T 16311C 16336A	310C 3107C		55A 73G 150T 263G 310C 750G 1438G 2706G 3107C 3197C 4769G 5656G 7028T 7768G 8860G 9477A 11467G 11719A 12308G 12372A 13617C 14182C 14420T 14470C 14766T 15191C 15326G 16189C 16270T 16311C 16336A
PT_23236	LP123_12	PZ/S.4/101	Petrosal	Guarda - Prazo (Freixo de Numão)	Christian Conquest	9th - 11th century	K1a5a	79	ND	ND	0	3	H2a2	1	0.6944	1-16569	263G	8860G 15326G	8848C		8848C 8860G 15326G
PT_23238	LP117_6	PZ/S.15/B01	Petrosal	Guarda - Prazo (Freixo de Numão)	Christian Conquest	9th - 12th century	L1b1a2	1089	ND	ND	0	5	L1b1a2	1	0.8115	1-16569	182T 185T 195C 825A 1018A 2706G 2768G 3594T 3666A 3693A 4769G 6989G 7028T 7055G 7389C 8248G 9540C 10398G 10688A 12705T 13880A 16126C 16264T 16278T 16293G	73G 152C 247A 263G 357G 709A 710C 750G 769A 1438G! 1738C 2352C 2758A 2885C 3308C 4104G 5036G 5046A 5393C 5655C 6548T 6827C 7146G 7256T 7521A 7867T 7954C 8468T 8655T 8701G 8860G 10810C 10873C 11719A 12519C 13105G 13506T 13650T 13789C 14178C 14203G 14560A 14766T 14769G 15115C 15301A! 15326G 16129A! 16187T 16189C 16223T 16270T 16311C	309T 310C 9667G 16519C	9667G [N154S| Codon 2 | COX3 ]	73G 152C 247A 263G 309T 310C 357G 709A 710C 750G 769A 1738C 2352C 2758A 2885C 3308C 4104G 5036G 5046A 5393C 5655C 6548T 6827C 7146G 7256T 7521A 7867T 7954C 8468T 8655T 8701G 8860G 9667G 10810C 10873C 11719A 12519C 13105G 13506T 13650T 13789C 14178C 14203G 14560A 14766T 14769G 15115C 15326G 16187T 16189C 16223T 16270T 16311C 16519C
PT_24168	LP114_8	SMO88 Sep6 ENT	Petrosal	São Miguel de Odrinhas	Kingdom of Portugal	12th-15th century	T2b25	1132	ND	ND	0	6	T2b	1	0.7618	1-16569	1438G 1888A 4216C 4769G 10463C 14766T 15452A 15928A 16126C 16294T 16296T 16304C	73G 263G 709A 750G 930A 2706G 4917G 5147A 7028T 8697A 8860G 11251G 11719A 11812G 13368A 14233G 14905A 15326G 15607G	310C 4703C 16519C 16527T		73G 263G 310C 709A 750G 930A 2706G 4703C 4917G 5147A 7028T 8697A 8860G 11251G 11719A 11812G 13368A 14233G 14905A 15326G 15607G 16519C 16527T
PT_24171	LP114_11	5 Out ue1092	Petrosal	Santarém - Islamic Necropolis	Islamic	8th - 10th century	R0b	19	-	-	-	-	-	-	-	-	-	-	-	-	-

## Sheet: Table.S6.Ychr_haplogrups
ACAD ID	Library ID	Archaoelogical ID	Bone	Period	Dates	Gentic Sex	Haplogroup	netScore	matchScore	mismatchScore	mismatchLoci	backMutCnt	pruning	allMaxNetScore	Notes
PT_22179	LP116_9	Cast. AB 2015, Ent 2, Ind 2	Petrosal	Napoleonic	19th century	M	R1b1a1b1a1a1c1a	810	816	6	G[R1b1a1b1a1a1]G9925446A:A[R1b1a1b1a1a1]A8876940G:T[R1b1a1b]T7391117C:A[BT]A10033862G:T[BT]T7531097C:T[A00-T]T5999533C	0		R1b1a1b1a1a1c1a[816-6]
PT_22183	LP117_11	Cast. AB 2015, Sond 7, Ent 1	Petrosal	Napoleonic	19th century	M	I2a1b1a1b1a1a1a	818	825	7	C[I2a1b1a]C23483633T:T[I2a1b1]T2750000C:A[I2a1b]A24467182C:A[BT]A10033862G:G[BT]G13826087A:G[A1]G16693280:T[A00-T]T5999533C	0		I2a1b1a1b1a1a1a[825-7]
PT_22190	LP116_10	403	Petrosal	Kingdom of Portugal	18th century	M	E1b1b1b1a1	571	573	2	C[E1b1b1b1]C19119067T:G[E1b1b1b1]G23311694A	0		E1b1b1b1a1[573-2]
PT_22194	LP128_2	Camp 2(86) Number 1 Obs L6A	Petrosal	Neolithic	3263 - 2913 BCE	M	I2a1a2a1a	398	402	4	A[IJK]A7629583G:A[BT]A10033862G:T[A00-T]T5999533C:T[A00-T]T21905071C	0		I2a1a2a1a[402-4]
PT_22197	LP128_3	Camp 2(86) Number 1-3 M10	Petrosal	Chalcolithic	-	M	I2a1a1a1a1	739	740	1	T[I2a1a1a1]T23752895C	0		I2a1a1a1a1[740-1]
PT_22200	LP128_4	Camp 1(85) I23A	Petrosal	Neolithic	3263 - 2913 BCE	M	I2a1a2a1a	386	387	1	G[I2a1a2]G18975405A	0	A	I2a1a2a1a[387-1]:I2a1a2a1a3[388-2]
PT_22204	LP116_11	Camp 2(86) number 9-12 Obs K9A	Petrosal	Neolithic	3263 - 2913 BCE	M	I2a1a2a1a	920	923	3	T[I2a1a2a]T18050448G:G[I2a1a2]G18975405A:A[BT]A10033862G	0		I2a1a2a1a[923-3]
PT_22207	LP116_12	Camp 2(86) Number 2-4 M9	Petrosal	Neolithic	3263 - 2913 BCE	M	I2a1a2a	110	110	0		0		I2a1a2a[110-0]
PT_22210	LP116_13	Skull CLCB33	Petrosal	Neolithic	3263 - 2913 BCE	M	I2a1a2a1a	596	596	0		0		I2a1a2a1a[596-0]
PT_22212	LP123_7	Camp 2(86) number 1-2 I9B	Petrosal	Neolithic	3263 - 2913 BCE	M	I2a1a2a	170	170	0		0		I2a1a2a[170-0]
PT_22213	LP116_15	Camp 2(86) number 1 I9A	Petrosal	Neolithic	3263 - 2913 BCE	M	I2a1a1a1a1	746	751	5	T[I2a1a1a1]T23752895C:G[I2a1a1a]G16612845A:A[I2]A18032844G:C[I]C8262092T:T[A00-T]T19023408G	0		I2a1a1a1a1[751-5]
PT_22214	LP116_16	Camp 2(86) number 1-3 L10	Petrosal	Neolithic	3263 - 2913 BCE	M	I2a1a2a1a	749	752	3	G[I2a1a2]G22919600C:C[BT]C16694398T:A[BT]A10033862G	0		I2a1a2a1a[752-3]
PT_22219-23224	LP117_12-LP123_5	Esq 18	Petrosal	Kingdom of Portugal	13-14th century	M	R1b1a1b1a1a	573	573	0		0		R1b1a1b1a1a[573-0]
PT_22992	LP117_2	TVCA/12 - UE [50]	Petrosal	Christian Conquest	11th-12th century	M	R1b1a1b1a1a	473	473	0		0		R1b1a1b1a1a[473-0]
PT_22994	LP117_3	TVCA/12 UE [15] R9	Petrosal	Christian Conquest	11th-12th century	K	R1b1a1b1a1	564	564	0		0		R1b1a1b1a1[564-0]
PT_23002	LP112_13	TVCA/12 UE [02] R9	Petrosal	Early Medieval Period	7th-9th century	M	R1b1a1b1a1a	781	783	2	T[BT]T13668726C:T[BT]T15451147A	0		R1b1a1b1a1a[783-2]
PT_23197	LP113_8	3 Sep 8 872	Petrosal	Bronze Age	-	M	R1b1a1b1a1a	434	435	1	A[BT]A10033862G	0		R1b1a1b1a1a[435-1]
PT_23198	LP113_5 + LP123_3	3 [945]	Petrosal	Bronze Age	-	M	R1b1a1b1a1a	111	111	0		0	M	R1b1a1b1a1a1c2b2a1b1b1a2[112-0]:R1b1a1b1a1a2[112-0]	Same individual as I7691 in Olalde et al 2019
PT_23200	LP113_10	3 Fossa 41 931	Petrosal	Bronze Age	-	M	R1b1a1b	11	11	0		0		R1b1a1b[11-0]
PT_23207	LP111_6	TV3 1782 Hipogeu	Petrosal	Bronze Age	-	M	R1b1a1b1a1a	496	497	1	A[BT]A10033862G	0		R1b1a1b1a1a[497-1]
PT_23210	LP112_10	TV3. 1361	Petrosal	Bronze Age	-	M	R1b1a1b1a1a	591	592	1	A[A00-T]A3407219C	0		R1b1a1b1a1a[592-1]
PT_23212	LP123_14	TV3 2368 Hipogeu	Petrosal	Bronze Age	-	M	R1b1a1b1a1	9	9	0		0	A	R1b1a1b1a1[9-0]:R1b1a1b1a1a2c1a2a2d[10-1]
PT_23214	LP113_9	MMV Esq 4	Petrosal	Kingdom of Portugal	18th century	M	J1a2a1a2d2b2b2c4b1	548	549	1	A[BT]A10033862G	0	A	J1a2a1a2d2b2b2c4b1[549-1]:J1a2a1a2d2b2b2c4b1b[550-2]
PT_23219	LP123_11	2608	Petrosal	Bronze Age	-	M	R1b1a1b1a1a	186	187	1	G[A1]G16693280	0	A	R1b1a1b1a1a[187-1]:R1b1a1b1a1a2b4[189-3]
PT_23221	LP117_10	RB Ent 95	Tooth	Kingdom of Portugal	13-14th century	M	E1b1b1b1a1	132	134	2	C[E1b1b1b1]C19119067T:G[E1b1b1b1]G23311694A	0		E1b1b1b1a1[134-2]
PT_23223	LP117_7	RB59	Tooth	Kingdom of Portugal	13-14th century	M	R1b1a1b1a1a	517	517	0		0		R1b1a1b1a1a[517-0]
PT_23226	LP113_4	RB83	Petrosal	Kingdom of Portugal	13-14th century	M	J2a1a1a2b1b2a1	753	754	1	A[BT]A10033862G	0		J2a1a1a2b1b2a1[754-1]
PT_23227	LP123_6	RB39	Petrosal	Kingdom of Portugal	13-14th century	M	Q1b1a3a1	297	300	3	A[Q1b1a3a1]A16418022T:C[Q1b1a3a1]C16604923T:T[F]T17464197C	0		Q1b1a3a1[300-3]
PT_23241	LP111_8	MMV 1 Esq 3	Petrosal	Kingdom of Portugal	18th century	M	E1b1b1a1b1a10a1a3	576	579	3	G[E1b1b]G21658631C:T[E1b1]T14199508C:A[BT]A10033862G	0		E1b1b1a1b1a10a1a3[579-3]
PT_24163	LP114_3	SMO99 Sep1 Oss4	Petrosal	Kingdom of Portugal	12th-15th century	M	J2b1b1	573	574	1	C[J2b]C6929590G	0		J2b1b1[574-1]
PT_24165	LP114_5	SMO2005 Sep9 Ent	Petrosal	Kingdom of Portugal	12th-15th century	M	J2b1b1	192	193	1	T[J2b1]T17348061C	0		J2b1b1[193-1]
PT_24170	LP114_10	5 Out ue2334	Petrosal	Islamic	8th - 10th century	M	J1a2a1a1b	578	581	3	A[CT]A22850240G:A[BT]A10033862G:T[A00-T]T5999533C	0		J1a2a1a1b[581-3]
PT_24175	LP114_15	LHM 17	Petrosal	Islamic	11th - 13th century	M	J2a1a1a2b2a3b1a1b1	426	426	0		0		J2a1a1a2b2a3b1a1b1[426-0]
PT_24176	LP115_3	LHM 31	Petrosal	Islamic	12th - 13th century	M	R1a1a1b2a	58	59	1	G[CT]G28790215C	0		R1a1a1b2a[59-1]
PT_24179	LP115_5	LQB 1	Petrosal	Islamic	13th -13th century	M	R1b1a1b1a1a	664	666	2	T[BT]T17511829C:A[BT]A10033862G	0		R1b1a1b1a1a[666-2]
PT_24181	LP115_6	LQB 31	Petrosal	Islamic	15th -13th century	M	E1b1b1b2a1a1a2	152	154	2	C[E1b1b1b2a1a]C8020762G:C[E1b1b1b2a1a]C22824261T	0		E1b1b1b2a1a1a2[154-2]
PT_24182	LP115_2 + LP123_10	34 Esqueleto 4 Contentor 61	Petrosal	Roman	2nd-3rd century (110-236 cal AD; 1840 - 1714 cal BP)	M	R1b1a1b1a1a	341	343	2	G[A1]G16693280:T[A00-T]T5999533C	0		R1b1a1b1a1a[343-2]
PT_22218	LP113_1	Esq 29	Petrosal	Kingdom of Portugal	13-14th century	M	E1b1b1b2b	621	637	16	C[E1b1b1b2b]C21115407G:C[E1b1b1b2b]C9859165G:T[E1b1b1b2b]T22513582G:T[E1b1b1b2b]T22176463A:T[E1b1b1b2b]T13688669A:A[E1b1b1b2b]A21313735C:A[E1b1b1b2b]A6661674G:T[E1b1b1b2b]T8150107C:T[E1b1b1b2b]T9644370C:G[E1b1b1b2b]G15710551A:T[E1b1b1b2b]T9146879G:T[E1b1b1b2b]T10014363A:C[E1b1b1b2b]C10014345T:C[E1b1b1b2b]C9146871G:A[E1b1b1b2]A19260555C:A[BT]A10033862G	0		E1b1b1b2b[637-16]
PT_24167	LP114_7	SMO97 Sep1 Ent	Petrosal	Kingdom of Portugal	12th-15th century	M	R1b1a1b1a1	418	419	1	A[BT]A10033862G	0	A	R1b1a1b1a1[419-1]:R1b1a1b1a1a2[420-2]
PT_22187	LP128_1	Sep 6, Ent 5	Petrosal	Post-medieval	Post-medieval	M	R [K2b2a2]	2	2	0		0		R [K2b2a2][2-0]
PT_23001	LP117_4	TVCA/12 AC7 Ind EU [16]	Petrosal	Early Medieval Period	7th-8th century	M	R1b1a	11	11	0		0		R1b1a[11-0]
PT_23202	LP115_14	3 Sep 10 875	Petrosal	Bronze Age	-	M	F	4	4	0		0	A	F[4-0]:G2a2b2a1a1b1a1a2a15[5-1]:H1a2a[5-1]
PT_23234	LP116_7	RB142	Petrosal	Kingdom of Portugal	12th century	M	R1b1a1b	6	6	0		0		R1b1a1b[6-0]

## Sheet: Table.S7.READv2_N
PairIndividuals	Rel	Zup	Zdown	P0_mean	Nonnormalized_P0	Nonnormalized_P0_serr	1st_Type	Perc_Win_1stdeg_P0	OverlapNSNPs	NSNPsXNorm	KinshipCoefficient	KinshipCoefficient_95percCI[min,max]
I10287,PT_22194	Unrelated	NA	9.69319	0.999329	0.24997	0.00240196	N/A	0.914634	349114	87326.6	0.000670768	0.980508248484644,1.0181502150933721
I10287,PT_22200	Unrelated	NA	10.6074	1.00122	0.250443	0.00223949	N/A	0.908537	320840	80254.2	-0.00121885	0.9836708755256894,1.0187668210578922
I10287,PT_22201	Unrelated	NA	13.1793	1.01223	0.253196	0.00201143	N/A	0.926829	451902	113038	-0.0122284	0.9964674370088258,1.0279893411219245
I10287,PT_22204	Unrelated	NA	12.5739	1.00397	0.251132	0.00194407	N/A	0.932927	576482	144200	-0.00397444	0.9887413156196201,1.0192075623651788
I10287,PT_22207	Unrelated	NA	6.87337	0.998645	0.249799	0.00336245	N/A	0.865854	113003	28266.3	0.00135537	0.9722975061194563,1.024991744041058
I10287,PT_22210	Unrelated	NA	12.0078	1.00404	0.251148	0.00203709	N/A	0.902439	470443	117676	-0.00404048	0.9880784770719411,1.020002490727326
I10287,PT_22211	Unrelated	NA	11.4497	1.01006	0.252654	0.00226785	N/A	0.932927	515528	128953	-0.010058	0.9922878209959727,1.0278281530041222
I10287,PT_22212	Unrelated	NA	8.95891	1.00288	0.250859	0.00269803	N/A	0.914634	197685	49448.5	-0.00288234	0.9817414457947392,1.0240232271641545
I10287,PT_22213	Unrelated	NA	9.76778	0.998792	0.249836	0.00236986	N/A	0.920732	512465	128187	0.00120777	0.9802227257846562,1.0173617267084205
I10287,PT_22214	Unrelated	NA	10.3471	1.00202	0.250643	0.00231523	N/A	0.890244	541024	135331	-0.00202095	0.9838795722360789,1.0201623326473443
I11249,I10287	Unrelated	NA	12.8069	1.00696	0.251879	0.00196701	N/A	0.939024	478810	119768	-0.0069598	0.9915469253852759,1.0223726668206379
I11249,I7547	Unrelated	NA	8.88183	1.00566	0.251553	0.00279967	N/A	0.791411	51659	12921.9	-0.00565987	0.9837225753859684,1.0275971735756464
I11249,I7600	Unrelated	NA	9.97431	1.01848	0.254761	0.00281465	N/A	0.896341	246038	61543.4	-0.0184848	0.9964301297385865,1.040539516750017
I11249,I7603	Unrelated	NA	9.88287	0.988785	0.247332	0.00208897	N/A	0.871951	446553	111700	0.0112153	0.9724161829078767,1.005153254523246
I11249,I7605	Unrelated	NA	9.08437	0.99297	0.248379	0.00238783	N/A	0.878049	300786	75237.9	0.00702998	0.9742597325796742,1.011680316803198
I11249,I7647	Unrelated	NA	5.63013	1.01366	0.253554	0.00477192	N/A	0.773006	17235	4311.12	-0.0136569	0.9762656487696628,1.0510481588717677
I11249,PT_22194	Unrelated	NA	8.91917	0.997733	0.249571	0.00256565	N/A	0.871951	421067	105325	0.00226665	0.9776297654056082,1.0178369325771985
I11249,PT_22200	Unrelated	NA	12.9873	1.00006	0.250152	0.00180673	N/A	0.91411	386877	96772.5	-5.65639e-05	0.985899619121509,1.0142135086653385
I11249,PT_22201	Unrelated	NA	12.1446	1.01019	0.252687	0.00214082	N/A	0.926829	548434	137184	-0.0101905	0.9934156981896491,1.0269653353044712
I11249,PT_22204	Unrelated	NA	11.7933	0.997197	0.249437	0.00192902	N/A	0.932927	702090	175619	0.00280256	0.9820822796057578,1.012312596837126
I11249,PT_22207	Unrelated	NA	6.72996	0.985323	0.246466	0.00293897	N/A	0.859756	135698	33943.2	0.0146771	0.9622941085074849,1.0083517390362304
I11249,PT_22210	Unrelated	NA	11.3582	0.993589	0.248534	0.00192343	N/A	0.890244	570079	142598	0.0064114	0.9785172189407544,1.0086599789095767
I11249,PT_22211	Unrelated	NA	12.7768	1.00382	0.251092	0.00191008	N/A	0.926829	626774	156780	-0.00381547	0.9888486728178508,1.0187822589746747
I11249,PT_22212	Unrelated	NA	8.69702	0.993968	0.248629	0.00252288	N/A	0.890244	237563	59423.5	0.00603237	0.9741991762325978,1.0137360814115088
I11249,PT_22213	Unrelated	NA	11.4333	0.99649	0.24926	0.00197428	N/A	0.902439	622507	155712	0.00350951	0.98102061815415,1.0119603632973628
I11249,PT_22214	Unrelated	NA	10.931	1.00446	0.251253	0.00224736	N/A	0.926829	656553	164229	-0.00445925	0.9868496632817219,1.0220688433696559
I7547,I10287	Unrelated	NA	6.88667	0.986969	0.246878	0.00293188	N/A	0.766871	44686	11177.7	0.0130308	0.9639958907856999,1.0099425336236418
I7547,I7600	Unrelated	NA	7.35286	1.01343	0.253498	0.00364632	N/A	0.766871	24513	6131.63	-0.0134343	0.9848629490533787,1.0420057352209646
I7547,I7603	Unrelated	NA	8.70566	1.01223	0.253198	0.00304523	N/A	0.766871	43152	10793.9	-0.0122344	0.9883729900683869,1.036095847587132
I7547,I7605	Unrelated	NA	7.22694	1.00144	0.250497	0.00329462	N/A	0.785276	30160	7544.15	-0.00143776	0.9756221283082324,1.0272534012955814
I7547,I7647	Unrelated	NA	3.02228	1.06122	0.26545	0.0128257	N/A	0.85	1699	424.984	-0.0612165	0.9607181529704836,1.1617148594610753
I7547,PT_22194	Unrelated	NA	8.5663	1.00729	0.25196	0.00295025	N/A	0.748466	39030	9762.87	-0.00728528	0.9841680443433283,1.0304025093773055
I7547,PT_22200	Unrelated	NA	7.414	1.00101	0.250389	0.0031969	N/A	0.797546	36623	9160.79	-0.00100501	0.9759551410168585,1.0260548834635093
I7547,PT_22201	Unrelated	NA	7.48719	0.992653	0.2483	0.00288663	N/A	0.808642	51619	12911.9	0.00734661	0.970034686085812,1.0152720975827112
I7547,PT_22204	Unrelated	NA	10.1362	1.00748	0.252009	0.00249815	N/A	0.828221	62843	15719.4	-0.00748095	0.9879062231450093,1.02705566702262
I7547,PT_22207	Unrelated	NA	4.99411	1.00498	0.251383	0.00494498	N/A	0.730061	13195	3300.57	-0.00497882	0.9662315184628458,1.0437261275073457
I7547,PT_22210	Unrelated	NA	8.94114	1.00375	0.251077	0.00272777	N/A	0.791411	52709	13184.5	-0.00375376	0.9823798330878486,1.0251276950086716
I7547,PT_22211	Unrelated	NA	8.98567	1.00129	0.250461	0.0026457	N/A	0.783951	58069	14525.2	-0.00129109	0.9805602353360551,1.0220219469830603
I7547,PT_22212	Unrelated	NA	5.90932	0.996427	0.249244	0.00381714	N/A	0.730061	22155	5541.8	0.00357301	0.9665171235740742,1.0263368502983128
I7547,PT_22213	Unrelated	NA	7.95194	0.996142	0.249173	0.00282766	N/A	0.785276	56812	14210.8	0.00385787	0.9739854560771404,1.018298807632955
I7547,PT_22214	Unrelated	NA	8.81262	0.998946	0.249874	0.00263107	N/A	0.797546	59510	14885.7	0.00105437	0.9783293606642885,1.0195619006885899
I7600,I10287	Unrelated	NA	10.8789	1.01083	0.252847	0.00240463	N/A	0.884146	208114	52057.2	-0.0108312	0.9919892436926321,1.0296731362006266
I7600,I7603	Unrelated	NA	9.89995	1.00744	0.251999	0.00255674	N/A	0.932927	199239	49837.2	-0.00744049	0.9874067136583581,1.0274742682693416
I7600,I7605	Unrelated	NA	10.6126	1.0087	0.252315	0.00241483	N/A	0.878049	135426	33875.1	-0.00870404	0.989782226302144,1.0276258574230475
I7600,I7647	Unrelated	NA	3.10224	0.982557	0.245775	0.00615273	N/A	0.691358	7869	1968.33	0.017443	0.9343461749534843,1.030767842251878
I7600,PT_22194	Unrelated	NA	8.18172	0.999402	0.249988	0.00284791	N/A	0.841463	189433	47384.3	0.000598014	0.9770866373235556,1.0217173347852575
I7600,PT_22200	Unrelated	NA	10.0399	0.997466	0.249504	0.0022726	N/A	0.883436	175372	43867.2	0.00253379	0.9796588290383782,1.0152735895324623
I7600,PT_22201	Unrelated	NA	10.8756	1.00605	0.251652	0.00229544	N/A	0.908537	250795	62733.3	-0.00605282	0.9880664429461908,1.024039202108252
I7600,PT_22204	Unrelated	NA	8.56182	1.00207	0.250655	0.0027994	N/A	0.871951	312469	78160.3	-0.00206909	0.9801338597341108,1.0240043145406184
I7600,PT_22207	Unrelated	NA	8.49041	0.997372	0.24948	0.00268458	N/A	0.777778	61592	15406.5	0.00262758	0.9763369392602661,1.0184079052076367
I7600,PT_22210	Unrelated	NA	8.61601	1.00539	0.251486	0.00287823	N/A	0.865854	255859	64000	-0.00539088	0.9828379711597542,1.0279437845288701
I7600,PT_22211	Unrelated	NA	8.9066	1.00978	0.252584	0.00290762	N/A	0.914634	284792	71237.2	-0.00978115	0.9869979211908764,1.0325643750023243
I7600,PT_22212	Unrelated	NA	8.21339	1.00943	0.252497	0.00314238	N/A	0.847561	106132	26547.6	-0.00943153	0.9848088468542787,1.0340542217578579
I7600,PT_22213	Unrelated	NA	10.3677	1.00254	0.250774	0.00232321	N/A	0.889571	279152	69826.4	-0.00254285	0.9843389041515538,1.0207468041332093
I7600,PT_22214	Unrelated	NA	8.83901	1.00366	0.251053	0.0027566	N/A	0.896341	292763	73231.1	-0.00365875	0.9820589044769673,1.0252585940563423
I7603,I10287	Unrelated	NA	11.2412	1.00524	0.251449	0.00220278	N/A	0.908537	383326	95884.3	-0.00524291	0.9879826045090517,1.0225032185144822
I7603,I7605	Unrelated	NA	9.37317	0.997228	0.249444	0.00242789	N/A	0.884146	246536	61668	0.00277211	0.9782037292086443,1.016252060217544
I7603,I7647	Unrelated	NA	5.40692	1.01252	0.253268	0.00491609	N/A	0.746914	13922	3482.42	-0.0125151	0.9739942010993391,1.0510360138542651
I7603,PT_22194	Unrelated	NA	9.39889	0.996888	0.249359	0.00241219	N/A	0.890244	333162	83336.4	0.00311244	0.9779864446579895,1.0157886828177094
I7603,PT_22200	Unrelated	NA	11.375	1.0002	0.250187	0.00206592	N/A	0.926829	308517	77171.7	-0.000197801	0.984009884113125,1.0163857180382678
I7603,PT_22201	Unrelated	NA	11.1107	1.011	0.252888	0.00235817	N/A	0.95122	431835	108018	-0.0109961	0.9925182565383127,1.029474010540609
I7603,PT_22204	Unrelated	NA	12.6657	1.00544	0.251499	0.00195894	N/A	0.926829	545693	136498	-0.00544038	0.9900907479350309,1.0207900180049394
I7603,PT_22207	Unrelated	NA	6.34365	0.99615	0.249175	0.00354487	N/A	0.914634	108751	27202.7	0.00384983	0.9683736911115739,1.0239266456778218
I7603,PT_22210	Unrelated	NA	10.0816	0.99491	0.248865	0.00219978	N/A	0.896341	447420	111917	0.00508962	0.9776735692621084,1.0121471834487694
I7603,PT_22211	Unrelated	NA	11.5799	1.01447	0.253758	0.00233769	N/A	0.908537	490484	122689	-0.0144712	0.9961538446747463,1.0327886504368717
I7603,PT_22212	Unrelated	NA	8.25449	0.996163	0.249178	0.00272465	N/A	0.878049	187633	46934.1	0.00383705	0.9748134296692367,1.0175124629002292
I7603,PT_22213	Unrelated	NA	8.60766	0.995809	0.249089	0.00260257	N/A	0.932927	487809	122019	0.00419134	0.975415769647384,1.016201543078292
I7603,PT_22214	Unrelated	NA	11.2692	1.00078	0.250332	0.00209815	N/A	0.926829	512596	128220	-0.000775321	0.9843348971190385,1.017215743990557
I7605,I10287	Unrelated	NA	10.3064	1.0061	0.251662	0.00242325	N/A	0.890244	258374	64629.1	-0.00609509	0.9871072891776896,1.0250828814840593
I7605,I7647	Unrelated	NA	3.53437	0.992035	0.248145	0.00607126	N/A	0.740741	9301	2326.53	0.007965	0.9444625446578424,1.0396074495286474
I7605,PT_22194	Unrelated	NA	11.0111	0.999396	0.249987	0.00211598	N/A	0.908537	225032	56289	0.000603826	0.9828160251426543,1.015976322273963
I7605,PT_22200	Unrelated	NA	10.7092	0.994985	0.248883	0.0020726	N/A	0.895706	208636	52187.7	0.00501518	0.9787445621377439,1.0112250762532768
I7605,PT_22201	Unrelated	NA	9.95866	1.01007	0.252658	0.00260782	N/A	0.926829	291794	72988.7	-0.0100744	0.9896403409114757,1.0305084691027386
I7605,PT_22204	Unrelated	NA	11.4307	0.999248	0.249949	0.00203506	N/A	0.914634	366230	91607.9	0.000752477	0.9833014207121913,1.0151936243358828
I7605,PT_22207	Unrelated	NA	7.29406	0.992536	0.248271	0.00295904	N/A	0.822086	73295	18333.8	0.00746397	0.9693499556599087,1.0157220964486187
I7605,PT_22210	Unrelated	NA	8.19479	0.995984	0.249133	0.00273904	N/A	0.902439	301670	75459	0.00401599	0.9745217479456613,1.017446280027802
I7605,PT_22211	Unrelated	NA	10.119	1.00877	0.252331	0.00253425	N/A	0.914634	329955	82534.2	-0.00876985	0.9889123029102308,1.0286273975118376
I7605,PT_22212	Unrelated	NA	7.5488	0.996962	0.249378	0.00300586	N/A	0.853659	126587	31664.2	0.00303757	0.9734094920938202,1.0205153736267019
I7605,PT_22213	Unrelated	NA	10.1428	1.00318	0.250933	0.00239042	N/A	0.908537	327773	81988.4	-0.00317866	0.9844480514637525,1.0219092620737127
I7605,PT_22214	Unrelated	NA	11.8817	0.999537	0.250022	0.00196389	N/A	0.890244	344462	86162.9	0.000463486	0.984148060030409,1.0149249689465416
I7647,I10287	Unrelated	NA	5.8358	1.01832	0.25472	0.0048035	N/A	0.773006	14620	3657.01	-0.0183173	0.9806786074003936,1.05595604466682
I7647,PT_22194	Unrelated	NA	4.33035	0.997793	0.249586	0.00528787	N/A	0.736196	13875	3470.66	0.00220727	0.9563586822571082,1.0392267678080174
I7647,PT_22200	Unrelated	NA	6.04546	1.0267	0.256817	0.00498391	N/A	0.760736	12725	3183	-0.0267036	0.9876512927902227,1.0657559328520119
I7647,PT_22201	Unrelated	NA	6.53942	1.01726	0.254456	0.00424634	N/A	0.771605	18066	4518.99	-0.0172632	0.9839902135233058,1.0505361737457004
I7647,PT_22204	Unrelated	NA	6.49176	1.01379	0.253586	0.00414351	N/A	0.803681	22797	5702.39	-0.0137856	0.9813182981091094,1.0462528337586878
I7647,PT_22207	Unrelated	NA	3.29428	1.00935	0.252476	0.00782843	N/A	0.748466	4543	1136.38	-0.00934937	0.9480082617816606,1.0706904698139077
I7647,PT_22210	Unrelated	NA	5.36189	1.0002	0.250187	0.00438267	N/A	0.785276	18746	4689.08	-0.000195885	0.9658546542008134,1.034537115678433
I7647,PT_22211	Unrelated	NA	6.27261	1.00937	0.252482	0.00411235	N/A	0.716049	20544	5138.83	-0.00937391	0.9771508101158926,1.041597009747543
I7647,PT_22212	Unrelated	NA	4.96023	1.02743	0.256999	0.00611104	N/A	0.722222	7572	1894.04	-0.0274319	0.9795477731197527,1.0753161136365346
I7647,PT_22213	Unrelated	NA	6.90949	1.0215	0.255517	0.00417245	N/A	0.785276	20347	5089.55	-0.0215045	0.9888104782840568,1.0541984350891203
I7647,PT_22214	Unrelated	NA	5.49594	0.993266	0.248453	0.00396038	N/A	0.754601	21336	5336.94	0.00673385	0.9622338566914904,1.0242984421464232
LD270_noUDG.SG,I10287	Unrelated	NA	12.0114	1.00056	0.250277	0.00196392	N/A	0.914634	540362	135165	-0.000555526	0.9851669022148082,1.0159441505437456
LD270_noUDG.SG,I11249	Unrelated	NA	13.3482	1.00309	0.25091	0.00181469	N/A	0.914634	652644	163251	-0.00308804	0.9888687362882317,1.0173073471660807
LD270_noUDG.SG,I7547	Unrelated	NA	9.74195	1.00849	0.252261	0.00262512	N/A	0.815951	58158	14547.5	-0.00848882	0.9879192019961524,1.0290584349017884
LD270_noUDG.SG,I7600	Unrelated	NA	9.66005	1.001	0.250389	0.00245358	N/A	0.877301	284046	71050.6	-0.0010047	0.9817792107641026,1.0202301880645508
LD270_noUDG.SG,I7603	Unrelated	NA	12.4418	1.00006	0.250152	0.00188594	N/A	0.908537	503922	126050	-5.63726e-05	0.9852787193641371,1.014834025900572
LD270_noUDG.SG,I7605	Unrelated	NA	9.86627	1.00037	0.250231	0.00238628	N/A	0.884146	338727	84728.4	-0.000373009	0.9816748578250803,1.0190711609023517
LD270_noUDG.SG,I7647	Unrelated	NA	6.21836	1.00695	0.251876	0.00405068	N/A	0.754601	20657	5167.09	-0.00694885	0.9752090195523315,1.038688678247312
LD270_noUDG.SG,LU339_noUDG.SG	Unrelated	NA	10.413	0.996146	0.249174	0.00215945	N/A	0.926829	847132	211900	0.00385398	0.979225257722202,1.0130667817440706
LD270_noUDG.SG,LugarCanto41_noUDG.SG	Unrelated	NA	11.3858	0.996934	0.249371	0.00199226	N/A	0.878049	492267	123135	0.00306607	0.981323236568864,1.0125446213388154
LD270_noUDG.SG,PT_22194	Unrelated	NA	9.27329	0.992728	0.248319	0.00233266	N/A	0.902439	528611	132226	0.007272	0.9744500287765834,1.011005971847265
LD270_noUDG.SG,PT_22200	Unrelated	NA	10.8993	0.988768	0.247328	0.00189379	N/A	0.914634	484603	121217	0.0112317	0.9739291013078232,1.0036074090038258
LD270_noUDG.SG,PT_22201	Unrelated	NA	11.0853	1.00091	0.250365	0.00213595	N/A	0.878049	696088	174118	-0.000908252	0.9841716019309715,1.017644902317547
LD270_noUDG.SG,PT_22204	Unrelated	NA	12.1248	0.993447	0.248499	0.0017989	N/A	0.920732	899200	224924	0.00655256	0.9793518210412998,1.0075430552386906
LD270_noUDG.SG,PT_22207	Unrelated	NA	6.47566	0.975971	0.244127	0.00269313	N/A	0.804878	168273	42091.4	0.0240292	0.9548682782316668,0.9970733514635438
LD270_noUDG.SG,PT_22210	Unrelated	NA	10.2421	0.985453	0.246499	0.00193435	N/A	0.884146	723163	180890	0.0145466	0.9702964559892906,1.000610386208959
LD270_noUDG.SG,PT_22211	Unrelated	NA	11.8407	1.00319	0.250936	0.0020479	N/A	0.914634	800547	200247	-0.0031911	0.9871443883710128,1.0192378103059612
LD270_noUDG.SG,PT_22212	Unrelated	NA	9.73244	0.989452	0.247499	0.00213842	N/A	0.902439	294619	73695.3	0.0105478	0.9726962720185114,1.0062081831798368
LD270_noUDG.SG,PT_22213	Unrelated	NA	9.78332	0.991392	0.247984	0.00217688	N/A	0.914634	793082	198380	0.00860831	0.974334322071298,1.0084490590522683
LD270_noUDG.SG,PT_22214	Unrelated	NA	11.5072	0.992432	0.248245	0.00187339	N/A	0.914634	836920	209345	0.00756765	0.977753073148254,1.0071116341831061
LU339_noUDG.SG,I10287	Unrelated	NA	11.1359	1.00491	0.251365	0.00221603	N/A	0.932927	536507	134201	-0.00490585	0.9875417315487711,1.0222699739944043
LU339_noUDG.SG,I11249	Unrelated	NA	13.0254	1.00219	0.250686	0.00184246	N/A	0.932927	655808	164042	-0.00219266	0.9877557052803724,1.0166296243697606
LU339_noUDG.SG,I7547	Unrelated	NA	8.19595	0.990853	0.24785	0.00258205	N/A	0.785276	59060	14773.1	0.00914722	0.9706206592275542,1.0110849070881245
LU339_noUDG.SG,I7600	Unrelated	NA	10.8252	1.00768	0.252058	0.00234365	N/A	0.896341	293992	73538.5	-0.00767645	0.9893123306494568,1.0260405791665628
LU339_noUDG.SG,I7603	Unrelated	NA	10.8374	1.00679	0.251836	0.00232058	N/A	0.908537	509863	127536	-0.00679054	0.9886071904420316,1.0249738830588124
LU339_noUDG.SG,I7605	Unrelated	NA	10.35	1.00566	0.251552	0.00240242	N/A	0.926829	342370	85639.6	-0.00565571	0.9868310676436622,1.024480347793494
LU339_noUDG.SG,I7647	Unrelated	NA	7.98432	1.04138	0.260489	0.00423357	N/A	0.852761	21617	5407.23	-0.0413841	1.008211198630473,1.0745569805373127
LU339_noUDG.SG,LugarCanto41_noUDG.SG	Unrelated	NA	12.2223	1.01164	0.25305	0.00215691	N/A	0.926829	578448	144692	-0.0116409	0.9947400812964995,1.0285417436609676
LU339_noUDG.SG,PT_22194	Unrelated	NA	9.08502	1.0016	0.250537	0.00262517	N/A	0.926829	582832	145788	-0.00159642	0.9810264076839648,1.0221664310550072
LU339_noUDG.SG,PT_22200	Unrelated	NA	8.02545	0.991196	0.247936	0.0026476	N/A	0.920732	534877	133793	0.00880396	0.9704502618263584,1.0119418242394385
LU339_noUDG.SG,PT_22201	Unrelated	NA	11.5395	1.00982	0.252595	0.00224512	N/A	0.932927	795978	199104	-0.00982344	0.992231377060922,1.0274155022078952
LU339_noUDG.SG,PT_22204	Unrelated	NA	11.1557	1.00292	0.250867	0.00216749	N/A	0.920732	1036437	259252	-0.00291617	0.9859324270533714,1.0198999222108176
LU339_noUDG.SG,PT_22207	Unrelated	NA	10.8399	0.995895	0.249111	0.00206862	N/A	0.908537	185034	46284	0.00410468	0.9796862646629074,1.0121043846142959
LU339_noUDG.SG,PT_22210	Unrelated	NA	10.2899	0.999474	0.250006	0.0022662	N/A	0.926829	810408	202714	0.000525865	0.9817169232402622,1.0172313476413106
LU339_noUDG.SG,PT_22211	Unrelated	NA	12.0443	1.01164	0.25305	0.00218883	N/A	0.914634	920304	230203	-0.0116431	0.994492125980743,1.0287940137759053
LU339_noUDG.SG,PT_22212	Unrelated	NA	9.24352	0.992422	0.248242	0.0023319	N/A	0.920732	316171	79086.3	0.00757766	0.9741503149171375,1.0106943560931148
LU339_noUDG.SG,PT_22213	Unrelated	NA	12.8008	0.998147	0.249674	0.00179574	N/A	0.95122	910931	227858	0.00185287	0.9840762378789459,1.0122180121284863
LU339_noUDG.SG,PT_22214	Unrelated	NA	10.7958	1.00231	0.250715	0.00222565	N/A	0.920732	943223	235936	-0.00230724	0.9848677899423806,1.0197466920138523
LugarCanto41_noUDG.SG,I10287	Unrelated	NA	12.6045	1.00473	0.251322	0.00195442	N/A	0.878049	309448	77404.6	-0.00473339	0.9894191968586254,1.0200475888800093
LugarCanto41_noUDG.SG,I11249	Unrelated	NA	11.5237	0.996684	0.249308	0.00196299	N/A	0.896341	378038	94561.6	0.00331592	0.9813027043804999,1.0120654471385693
LugarCanto41_noUDG.SG,I7547	Unrelated	NA	5.35928	0.974344	0.24372	0.00317821	N/A	0.711656	35869	8972.19	0.0256559	0.9494406713682273,0.99924755916292
LugarCanto41_noUDG.SG,I7600	Unrelated	NA	8.16712	0.995583	0.249033	0.00273604	N/A	0.835366	173716	43452.9	0.00441678	0.974144445881847,1.0170219878836608
LugarCanto41_noUDG.SG,I7603	Unrelated	NA	12.8453	1.00259	0.250785	0.00187599	N/A	0.884146	294930	73773.1	-0.00258747	0.9878878023735966,1.0172871369404097
LugarCanto41_noUDG.SG,I7605	Unrelated	NA	11.1431	0.997101	0.249412	0.00203939	N/A	0.847561	199144	49813.4	0.00289929	0.9811206580661426,1.013080753190141
LugarCanto41_noUDG.SG,I7647	Unrelated	NA	5.71264	1.01814	0.254674	0.00489909	N/A	0.763975	12730	3184.25	-0.0181352	0.9797474879971662,1.0565228542272338
LugarCanto41_noUDG.SG,PT_22194	Unrelated	NA	11.5017	0.997525	0.249519	0.00198504	N/A	0.884146	340712	85224.9	0.00247485	0.9819710308355964,1.0130792697371165
LugarCanto41_noUDG.SG,PT_22200	Unrelated	NA	11.2116	0.992711	0.248314	0.00192899	N/A	0.878049	313546	78429.7	0.00728905	0.9775959578544007,1.0078259411474642
LugarCanto41_noUDG.SG,PT_22201	Unrelated	NA	13.8745	1.00206	0.250654	0.00172736	N/A	0.91411	470913	117793	-0.0020621	0.9885270693640115,1.0155971345163193
LugarCanto41_noUDG.SG,PT_22204	Unrelated	NA	12.7956	1.00244	0.250748	0.00188036	N/A	0.926829	599511	149960	-0.00243859	0.9877046659838696,1.0171725228219408
LugarCanto41_noUDG.SG,PT_22207	Unrelated	NA	6.11142	0.985844	0.246597	0.00325774	N/A	0.815951	108866	27231.5	0.0141561	0.9603172631679505,1.011370534624397
LugarCanto41_noUDG.SG,PT_22210	Unrelated	NA	12.7251	0.996943	0.249373	0.00178276	N/A	0.896341	472525	118196	0.00305695	0.9829739025990218,1.0109121912033747
LugarCanto41_noUDG.SG,PT_22211	Unrelated	NA	12.0286	0.998878	0.249857	0.00192623	N/A	0.890244	542470	135692	0.00112168	0.9837850296631979,1.0139716194030322
LugarCanto41_noUDG.SG,PT_22212	Unrelated	NA	10.3828	0.996559	0.249277	0.00217566	N/A	0.890244	183928	46007.3	0.00344137	0.9795108057627582,1.013606446841314
LugarCanto41_noUDG.SG,PT_22213	Unrelated	NA	9.73862	1.00035	0.250224	0.00241686	N/A	0.871951	528530	132205	-0.000345803	0.9814080324140712,1.0192835744231632
LugarCanto41_noUDG.SG,PT_22214	Unrelated	NA	13.1503	0.992475	0.248255	0.00164012	N/A	0.853659	548109	137103	0.00752523	0.9796232950606929,1.005326251047733
PT_22194,PT_22200	Unrelated	NA	6.25148	0.960584	0.240278	0.00217406	N/A	0.792683	349890	87520.7	0.0394156	0.9435491514560239,0.9776195907380796
PT_22194,PT_22201	Unrelated	NA	11.2377	1.00208	0.250657	0.00213298	N/A	0.914634	491149	122855	-0.00207655	0.9853631918135635,1.0187899147023864
PT_22194,PT_22204	Unrelated	NA	11.3031	0.998151	0.249675	0.00203377	N/A	0.939024	616713	154263	0.00184864	0.9822153873476271,1.0140873402689554
PT_22194,PT_22210	Second Degree	1.45103	9.64113	0.893986	0.22362	0.00211414	N/A	0.554878	502523	125700	0.106014	0.8774202717838738,0.9105517773049113
PT_22194,PT_22212	Unrelated	NA	7.85097	0.986943	0.246872	0.00257094	N/A	0.884146	204025	51034.3	0.0130568	0.9667980774963852,1.007088295644265
PT_22200,PT_22204	Unrelated	NA	11.255	0.988903	0.247362	0.00183692	N/A	0.920732	566409	141680	0.0110972	0.9745092807499156,1.0032963876880798
PT_22200,PT_22210	Unrelated	NA	6.99671	0.962846	0.240844	0.00202336	N/A	0.79878	464101	116089	0.0371539	0.9469917644669129,0.9787005132038628
PT_22201,PT_22200	Unrelated	NA	12.244	0.999234	0.249946	0.0018996	N/A	0.908537	454778	113757	0.000765901	0.984349396633344,1.014118801323113
PT_22201,PT_22204	Unrelated	NA	15.6179	1.01017	0.252683	0.00166446	N/A	0.920732	838934	209849	-0.0101738	0.9971316808211397,1.0232160125106649
PT_22201,PT_22210	Unrelated	NA	12.4533	1.00578	0.251585	0.00199926	N/A	0.908537	676786	169290	-0.00578476	0.9901192264989184,1.0214503015288676
PT_22207,PT_22194	Unrelated	NA	6.52405	0.98133	0.245468	0.00287863	N/A	0.835366	121515	30395.5	0.01867	0.9587739553112804,1.0038860484180543
PT_22207,PT_22200	Unrelated	NA	5.89551	0.977782	0.24458	0.00303501	N/A	0.810976	113889	28487.9	0.0222176	0.9540010170151986,1.0015637865840068
PT_22207,PT_22201	Unrelated	NA	7.64326	1.0009	0.250363	0.00309763	N/A	0.902439	161022	40277.7	-0.000901888	0.9766298297671766,1.0251739454991138
PT_22207,PT_22204	Unrelated	NA	6.66417	0.988427	0.247243	0.0030845	N/A	0.902439	197219	49331.9	0.0115728	0.9642580436281739,1.0125963410528869
PT_22207,PT_22210	Unrelated	NA	6.37479	0.982928	0.245867	0.00300873	N/A	0.865854	164662	41188.2	0.0170723	0.9593522995361292,1.0065031763843966
PT_22207,PT_22212	First Degree	4.01962	7.891	0.749222	0.187409	0.00393773	Siblings	0.481707	67777	16953.6	0.250778	0.7183673175101402,0.7800769534622163
PT_22210,PT_22204	Unrelated	NA	11.828	0.996214	0.249191	0.00190256	N/A	0.914634	857921	214598	0.00378564	0.981306460007998,1.0111222546622192
PT_22211,PT_22194	Unrelated	NA	9.88025	1.00476	0.251328	0.00249396	N/A	0.902439	556368	139169	-0.00475958	0.9852176855179396,1.0243014651674964
PT_22211,PT_22200	Unrelated	NA	13.1053	1.00259	0.250787	0.0018389	N/A	0.902439	512950	128308	-0.00259424	0.9881851656740958,1.0170033210501315
PT_22211,PT_22201	Unrelated	NA	14.0788	0.999118	0.249917	0.00164998	N/A	0.902439	765970	191598	0.000881953	0.986189326500213,1.012046767464774
PT_22211,PT_22204	Unrelated	NA	12.2568	1.00552	0.251519	0.00202599	N/A	0.926829	967190	241931	-0.00552352	0.9896485085578047,1.0213985390158464
PT_22211,PT_22207	Unrelated	NA	7.7375	0.997958	0.249627	0.00296474	N/A	0.883436	180269	45092.1	0.00204192	0.9747273498888005,1.021188804502924
PT_22211,PT_22210	Unrelated	NA	12.9426	1.00325	0.250951	0.00187474	N/A	0.932927	771373	192949	-0.00325228	0.9885624071445669,1.0179421510763733
PT_22211,PT_22212	Unrelated	NA	9.0308	1.00221	0.250692	0.00265805	N/A	0.920732	305076	76311	-0.00221447	0.9813868280925212,1.0230421135025405
PT_22211,PT_22213	Unrelated	NA	12.0244	1.00857	0.252281	0.00212847	N/A	0.945122	858587	214765	-0.00856758	0.9918895562994127,1.0252455968863277
PT_22211,PT_22214	Unrelated	NA	12.6589	1.01114	0.252924	0.00207261	N/A	0.920732	890587	222769	-0.0111398	0.9948994948150026,1.0273801260599598
PT_22212,PT_22200	Unrelated	NA	9.35724	0.989557	0.247526	0.00222696	N/A	0.890244	188930	47258.5	0.0104429	0.9721072919589414,1.0070068548354025
PT_22212,PT_22201	Unrelated	NA	8.28965	0.997493	0.24951	0.00275322	N/A	0.896341	269147	67323.8	0.00250749	0.9759191835975021,1.0190658369176304
PT_22212,PT_22204	Unrelated	NA	11.4064	0.994056	0.248651	0.00192556	N/A	0.896341	336898	84270.9	0.00594385	0.9789680781311109,1.0091442196037934
PT_22212,PT_22210	Unrelated	NA	8.87204	0.9901	0.247661	0.00236407	N/A	0.884146	276769	69230.4	0.00989975	0.9715761506063142,1.008624346646267
PT_22213,PT_22194	Unrelated	NA	7.54383	0.990694	0.24781	0.00279998	N/A	0.871951	553392	138424	0.00930622	0.9687540093784082,1.0126335427603943
PT_22213,PT_22200	Unrelated	NA	7.53546	0.982461	0.245751	0.00252982	N/A	0.902439	510603	127721	0.0175387	0.9626384443849273,1.0022841112229743
PT_22213,PT_22201	Unrelated	NA	10.1951	1.00151	0.250514	0.00233712	N/A	0.914634	749769	187545	-0.0015063	0.9831933420936857,1.0198192665360613
PT_22213,PT_22204	Unrelated	NA	9.89101	0.991739	0.248071	0.00216197	N/A	0.914634	959619	240037	0.0082608	0.9747986846830397,1.0086797095981326
PT_22213,PT_22207	Unrelated	NA	7.57743	0.986121	0.246666	0.00263662	N/A	0.865854	179445	44886	0.0138788	0.9654615199706492,1.0067809786240816
PT_22213,PT_22210	Unrelated	NA	9.20583	0.992341	0.248222	0.00233925	N/A	0.896341	765899	191580	0.00765852	0.9740118759239239,1.0106710873299085
PT_22213,PT_22212	Unrelated	NA	7.12703	0.99007	0.247654	0.00294185	N/A	0.871951	302418	75646.1	0.00992973	0.967018900877443,1.013121647982696
PT_22214,PT_22194	Unrelated	NA	10.2821	0.990819	0.247841	0.00205737	N/A	0.890244	574529	143711	0.00918068	0.9746984453861343,1.0069402039630995
PT_22214,PT_22200	Unrelated	NA	9.33174	0.984463	0.246251	0.0020965	N/A	0.908537	529183	132369	0.0155371	0.9680353991371824,1.0008904257315128
PT_22214,PT_22201	Unrelated	NA	11.9929	1.00139	0.250485	0.00198433	N/A	0.920732	776593	194255	-0.00138893	0.9858403505746958,1.0169375078013145
PT_22214,PT_22204	Unrelated	NA	12.1996	0.993632	0.248545	0.00179166	N/A	0.932927	996231	249195	0.00636826	0.9795928769473754,1.0076705942158353
PT_22214,PT_22207	Unrelated	NA	7.47071	0.981953	0.245623	0.00253471	N/A	0.902439	185475	46394.3	0.0180473	0.9620915090880554,1.0018139017479493
PT_22214,PT_22210	Unrelated	NA	11.6937	0.991732	0.24807	0.00182853	N/A	0.945122	795918	199089	0.00826818	0.9774040701310062,1.0060595703442914
PT_22214,PT_22212	Unrelated	NA	8.89816	0.981564	0.245526	0.00211716	N/A	0.871951	315498	78917.9	0.0184362	0.9649744147603786,0.9981531943494172
PT_22214,PT_22213	Unrelated	NA	10.521	0.999944	0.250124	0.00222756	N/A	0.932927	883847	221083	5.63726e-05	0.9824891390349845,1.017398115700306

## Sheet: Table.S8.READv2_Cova_das_Lapas
Rel	PairIndividuals	KinshipCoefficient
Unrelated male pairs	PT_22194,PT_22200	0.0394156
	PT_22194,PT_22204	0.00184864
	PT_22194,PT_22212	0.0130568
	PT_22200,PT_22204	0.0110972
	PT_22200,PT_22210	0.0371539
	PT_22201,PT_22200	0.000765901
	PT_22201,PT_22204	-0.0101738
	PT_22201,PT_22210	-0.00578476
	PT_22207,PT_22194	0.01867
	PT_22207,PT_22200	0.0222176
	PT_22207,PT_22204	0.0115728
	PT_22207,PT_22210	0.0170723
	PT_22210,PT_22204	0.00378564
	PT_22212,PT_22200	0.0104429
	PT_22212,PT_22204	0.00594385
	PT_22212,PT_22210	0.00989975
	PT_22213,PT_22194	0.00930622
	PT_22213,PT_22200	0.0175387
	PT_22213,PT_22204	0.0082608
	PT_22213,PT_22207	0.0138788
	PT_22213,PT_22210	0.00765852
	PT_22213,PT_22212	0.00992973
	PT_22214,PT_22194	0.00918068
	PT_22214,PT_22200	0.0155371
	PT_22214,PT_22204	0.00636826
	PT_22214,PT_22207	0.0180473
	PT_22214,PT_22210	0.00826818
	PT_22214,PT_22212	0.0184362
	PT_22214,PT_22213	5.63726e-05
	AVERAGE	0.0113604
Unrelated male-female pairs	PT_22207,PT_22201	-0.000901888
	PT_22194,PT_22201	-0.00207655
	PT_22211,PT_22194	-0.00475958
	PT_22211,PT_22200	-0.00259424
	PT_22211,PT_22204	-0.00552352
	PT_22211,PT_22207	0.00204192
	PT_22211,PT_22210	-0.00325228
	PT_22211,PT_22212	-0.00221447
	PT_22211,PT_22213	-0.00856758
	PT_22211,PT_22214	-0.0111398
	PT_22212,PT_22201	0.00250749
	PT_22213,PT_22201	-0.0015063
	PT_22214,PT_22201	-0.00138893
	AVERAGE	-0.0030289
Unrelated female pair	PT_22211,PT_22201	0.000881953
Related male pairs	PT_22194,PT_22210	0.106014
	PT_22207,PT_22212	0.250778
	AVERAGE	0.178396

## Sheet: Table.S9.READv2_BA
PairIndividuals	Rel	Zup	Zdown	P0_mean	Nonnormalized_P0	Nonnormalized_P0_serr	1st_Type	Perc_Win_1stdeg_P0	OverlapNSNPs	NSNPsXNorm	KinshipCoefficient	KinshipCoefficient_95percCI[min,max]
I1840,I3486	Unrelated	NA	8.40886	1.03281	0.261093	0.00380489	N/A	0.877301	29974	7577.37	-0.0328126	1.0033124505415028,1.0623127464120412
I1840,I3487	Unrelated	NA	7.10832	0.992628	0.250934	0.00307192	N/A	0.822086	62610	15827.7	0.00737202	0.9688106939442991,1.0164452583517753
I1840,I3494	Unrelated	NA	11.7552	0.995582	0.251681	0.00192111	N/A	0.896341	487152	123151	0.00441771	0.9806874854280834,1.0104770944555799
I1840,I3997	Unrelated	NA	13.2711	1.00451	0.253939	0.00187176	N/A	0.932927	599208	151479	-0.00451168	0.9899994698184792,1.0190238920315284
I1840,I4561	Unrelated	NA	10.9727	1.00366	0.253722	0.00224415	N/A	0.902439	583823	147589	-0.00365691	0.9862575073421216,1.0210563037571034
I1840,I4562	Unrelated	NA	14.148	1.01273	0.256016	0.00190259	N/A	0.908537	504863	127628	-0.0127295	0.9979783282678052,1.0274807363640814
I1840,I6618	Unrelated	NA	12.3196	1.01152	0.255711	0.00216024	N/A	0.957317	346762	87660.7	-0.0115247	0.994775857412628,1.0282735490850967
I1840,PT_23197	Unrelated	NA	11.1608	0.996051	0.2518	0.00203405	N/A	0.889571	372828	94250.2	0.00394873	0.9802808196611451,1.0118217218849825
I1840,PT_23198	Unrelated	NA	9.24276	0.994027	0.251288	0.00240078	N/A	0.853659	128303	32434.7	0.00597323	0.97541300815436,1.0126405236180498
I1840,PT_23199	Unrelated	NA	11.5467	1.01461	0.256491	0.00237233	N/A	0.939024	292217	73871.9	-0.0146081	0.9962149090887397,1.0330013608271968
I1840,PT_23200	Unrelated	NA	6.99847	1.01178	0.255775	0.00381186	N/A	0.779141	28916	7309.91	-0.0117776	0.9822234168796812,1.041331841397707
I1840,PT_23207	Unrelated	NA	12.7221	1.00445	0.253922	0.00195126	N/A	0.920732	446164	112789	-0.00444757	0.9893190025444194,1.0195761330524342
I1840,PT_23208	Unrelated	NA	11.3377	1.00813	0.254852	0.00227156	N/A	0.895706	307323	77690.6	-0.00812664	0.9905147264114221,1.0257385535813666
I1840,PT_23209	Unrelated	NA	12.4025	1.00903	0.25508	0.00209491	N/A	0.851852	128783	32556.1	-0.00902801	0.9927856729849256,1.0252703483976493
I1840,PT_23210	Unrelated	NA	13.1397	1.00459	0.253959	0.00189203	N/A	0.932927	502215	126959	-0.00459249	0.989923125215202,1.0192618645301241
I1840,PT_23211	Unrelated	NA	9.87569	0.99649	0.251911	0.00230996	N/A	0.820988	101278	25602.9	0.00351033	0.9785800532102533,1.0143992771443093
I1840,PT_23212	Unrelated	NA	6.4127	1.0345	0.261518	0.00505564	N/A	0.785276	22312	5640.43	-0.0344958	0.9952983154243147,1.073693349606482
I1840,VAD002	Unrelated	NA	9.46183	1.0132	0.256135	0.00285751	N/A	0.840491	67273	17006.5	-0.0132021	0.991047168227492,1.035356995726055
I1840,VAD004	Unrelated	NA	10.176	1.00642	0.254421	0.00248853	N/A	0.878049	194846	49256.7	-0.00642193	0.9871277807534545,1.025716088764429
I3486,I3487	Unrelated	NA	2.83207	1.00065	0.252963	0.00842648	N/A	0.75625	4135	1045.32	-0.000650823	0.9353184291882523,1.0659832170943886
I3486,I3494	Unrelated	NA	6.42569	0.999944	0.252784	0.00368609	N/A	0.773006	32150	8127.46	5.60231e-05	0.9713649240026024,1.0285230298723935
I3486,I3997	Unrelated	NA	9.21329	1.01936	0.257691	0.00310343	N/A	0.840491	40762	10304.6	-0.0193554	0.9952937588000268,1.0434169793791999
I3486,I4561	Unrelated	NA	9.0341	1.02514	0.259153	0.00332682	N/A	0.822086	39386	9956.7	-0.0251387	0.9993451000556717,1.0509322794068066
I3486,I4562	Unrelated	NA	7.75343	1.02108	0.258126	0.00374388	N/A	0.797546	33534	8477.33	-0.0210765	0.9920493281661136,1.0501036390592455
I3486,I6618	Unrelated	NA	6.46443	1.00974	0.25526	0.00404703	N/A	0.785276	23004	5815.36	-0.00973887	0.9783613057791318,1.041116431941095
I3486,PT_23197	Unrelated	NA	7.00463	1.01222	0.255887	0.00382451	N/A	0.760736	25308	6397.81	-0.0122211	0.9825688172553552,1.0418734506610687
I3486,PT_23198	Unrelated	NA	4.20491	1.00387	0.253776	0.00586876	N/A	0.751553	8740	2209.45	-0.00386773	0.9583659342144113,1.0493695337736964
I3486,PT_23199	Unrelated	NA	7.16468	1.02074	0.258042	0.0040398	N/A	0.795031	20113	5084.53	-0.0207441	0.9894226181598125,1.0520656393086054
I3486,PT_23200	Unrelated	NA	2.86573	1.03585	0.26186	0.0114321	N/A	0.836478	2108	532.898	-0.0358452	0.9472092515602824,1.1244811465194418
I3486,PT_23207	Unrelated	NA	7.43209	1.01435	0.256425	0.00367691	N/A	0.803681	30582	7731.07	-0.0143488	0.9858409033583919,1.0428567926476917
I3486,PT_23208	Unrelated	NA	7.07315	1.01396	0.256327	0.00384963	N/A	0.783951	20981	5303.95	-0.0139604	0.9841133893199763,1.043807440492208
I3486,PT_23209	Unrelated	NA	4.02586	1.00247	0.253422	0.00604198	N/A	0.701863	8839	2234.48	-0.00246974	0.9556249314945454,1.0493145422189158
I3486,PT_23210	Unrelated	NA	7.59082	1.01248	0.255952	0.00353772	N/A	0.834356	34608	8748.83	-0.0124779	0.9850491540155639,1.0399066823752499
I3486,PT_23211	Unrelated	NA	3.96835	1.00295	0.253543	0.00615997	N/A	0.732919	7056	1783.74	-0.0029474	0.9551877260087304,1.0507070643031002
I3486,PT_23212	Unrelated	NA	1.3336	0.975851	0.246693	0.0131936	N/A	0.840764	1512	382.231	0.0241492	0.8735577661325756,1.0781438539546944
I3486,VAD002	Unrelated	NA	3.15665	1.00797	0.254812	0.00814589	N/A	0.757764	4572	1155.79	-0.00796648	0.9448095833697472,1.0711233771096629
I3486,VAD004	Unrelated	NA	4.80299	1.01038	0.255423	0.00548095	N/A	0.822086	13092	3309.63	-0.0103845	0.9678893790355877,1.0528795429364104
I3487,I3494	Unrelated	NA	6.9812	0.990904	0.250498	0.00306541	N/A	0.822086	68715	17371	0.0090964	0.9671367439939049,1.0146704469418861
I3487,I3997	Unrelated	NA	8.66301	0.996428	0.251895	0.00263152	N/A	0.871166	80605	20376.8	0.0035718	0.976025430855706,1.0168309632306685
I3487,I4561	Unrelated	NA	9.38888	1.00447	0.253927	0.00264453	N/A	0.845679	79633	20131.1	-0.00446761	0.983963937668643,1.0249712883103772
I3487,I4562	Unrelated	NA	8.35052	0.993917	0.25126	0.00265396	N/A	0.809816	71619	18105.1	0.00608331	0.9733399269233373,1.0144934583136105
I3487,I6618	Unrelated	NA	8.89144	1.00568	0.254234	0.00282692	N/A	0.822086	49722	12569.6	-0.00567865	0.9837609168331217,1.0275963740170913
I3487,PT_23197	Unrelated	NA	7.91187	1.00682	0.254521	0.00321324	N/A	0.791411	51096	12917	-0.00681538	0.9819024056698349,1.0317283475589738
I3487,PT_23198	Unrelated	NA	4.00062	0.981109	0.248022	0.00473029	N/A	0.723926	17950	4537.72	0.0188914	0.9444335691244318,1.01778366019059
I3487,PT_23199	Unrelated	NA	9.38102	1.01622	0.256899	0.00296356	N/A	0.790123	39315	9938.75	-0.0162241	0.9932469085330392,1.0392012446885153
I3487,PT_23200	Unrelated	NA	1.61897	0.962362	0.243283	0.00876176	N/A	0.765432	4057	1025.6	0.0376379	0.8944302629671265,1.0302940261855822
I3487,PT_23207	Unrelated	NA	8.38962	1.00461	0.253964	0.00296389	N/A	0.822086	60544	15305.4	-0.00461266	0.9816329855602741,1.027592332016943
I3487,PT_23208	Unrelated	NA	7.45501	1.00245	0.253418	0.00326223	N/A	0.796296	41836	10576.1	-0.00245303	0.9771602427001095,1.0277458127310581
I3487,PT_23209	Unrelated	NA	5.18827	0.997357	0.25213	0.0044392	N/A	0.670807	17606	4450.76	0.00264256	0.9629393395558666,1.0317755500564514
I3487,PT_23210	Unrelated	NA	8.14545	1.00787	0.254788	0.00315392	N/A	0.840491	67456	17052.7	-0.00787316	0.9834200778450101,1.0323262350963518
I3487,PT_23211	Unrelated	NA	4.61082	0.993024	0.251034	0.00475757	N/A	0.732919	13775	3482.29	0.00697595	0.9561375306984244,1.029910573663581
I3487,PT_23212	Unrelated	NA	1.49607	0.962496	0.243317	0.00950423	N/A	0.779874	3292	832.211	0.0375037	0.8888078766065387,1.0361847552242491
I3487,VAD002	Unrelated	NA	4.84138	1.01238	0.255929	0.00554189	N/A	0.695652	9741	2462.51	-0.0123836	0.9694161329552224,1.05535116141202
I3487,VAD004	Unrelated	NA	6.26635	0.998728	0.252476	0.00373077	N/A	0.709877	28165	7120.06	0.00127181	0.9698026781252707,1.0276537064131948
I3494,I3997	Unrelated	NA	12.3151	0.998932	0.252528	0.00190253	N/A	0.914634	638250	161348	0.00106798	0.9841812733555296,1.0136827755743802
I3494,I4561	Unrelated	NA	10.5557	1.00469	0.253983	0.0023575	N/A	0.884146	628506	158885	-0.00468859	0.9864103523558897,1.0229668361542352
I3494,I4562	Unrelated	NA	13.7146	1.01173	0.255764	0.00194431	N/A	0.914634	554653	140215	-0.0117308	0.9966561488426947,1.026805470369021
I3494,I6618	Unrelated	NA	11.8124	0.999911	0.252775	0.00200445	N/A	0.932927	380654	96228.6	8.90115e-05	0.984370022282023,1.0154519546695207
I3494,PT_23197	Unrelated	NA	10.8731	0.988519	0.249896	0.00191274	N/A	0.865031	397218	100416	0.0114814	0.9736887544285908,1.003348523533069
I3494,PT_23198	Unrelated	NA	7.77408	0.991019	0.250528	0.00275652	N/A	0.878049	137885	34857.1	0.00898098	0.969647058313165,1.0123909732557375
I3494,PT_23199	Unrelated	NA	9.94868	1.00881	0.255025	0.00260602	N/A	0.914634	307586	77757.1	-0.00880791	0.9886028771279591,1.0290129487240554
I3494,PT_23200	Unrelated	NA	6.88575	0.995477	0.251655	0.0032758	N/A	0.760736	30824	7792.25	0.00452311	0.9700788425834089,1.0208749347846002
I3494,PT_23207	Unrelated	NA	10.2755	0.996506	0.251915	0.00222048	N/A	0.902439	473704	119751	0.00349406	0.9792900826302295,1.0137218036284545
I3494,PT_23208	Unrelated	NA	8.61151	0.998688	0.252466	0.00271361	N/A	0.858896	324962	82149.7	0.00131151	0.9776492766501571,1.0197277111494485
I3494,PT_23209	Unrelated	NA	9.47955	0.998518	0.252423	0.00246058	N/A	0.858025	136279	34451.1	0.00148202	0.9794405703704517,1.0175953956325667
I3494,PT_23210	Unrelated	NA	9.78179	0.996029	0.251794	0.00232022	N/A	0.926829	530906	134212	0.0039711	0.9780396998965275,1.014018105391174
I3494,PT_23211	Unrelated	NA	7.58208	0.996656	0.251953	0.00301426	N/A	0.814815	106655	26962.2	0.00334429	0.9732854590402383,1.0200259511604377
I3494,PT_23212	Unrelated	NA	5.50452	0.998469	0.252411	0.00423518	N/A	0.742331	24369	6160.43	0.00153141	0.9656322408263313,1.031304930340909
I3494,VAD002	Unrelated	NA	8.47945	1.00385	0.25377	0.00290962	N/A	0.852761	74268	18774.8	-0.00384553	0.9812865995622293,1.0264044542519548
I3494,VAD004	Unrelated	NA	12.3007	1.01552	0.256722	0.00224573	N/A	0.908537	214590	54247.9	-0.0155228	0.9981111741273857,1.032934428302922
I3997,I4561	Unrelated	NA	16.032	1.0173	0.257172	0.00175113	N/A	0.926829	807482	204130	-0.0173036	1.0037266631118495,1.0308804775189755
I3997,I4562	Unrelated	NA	15.355	1.01527	0.256658	0.00179482	N/A	0.902439	658870	166561	-0.0152676	1.001351947566425,1.029183282949155
I3997,I6618	Unrelated	NA	9.88691	1.009	0.255073	0.00262722	N/A	0.932927	450945	113998	-0.00900026	0.9886308482441328,1.0293696649418895
I3997,PT_23197	Unrelated	NA	12.2317	0.995305	0.251611	0.00184054	N/A	0.889571	526944	133210	0.0046947	0.9810351381317571,1.0095754561806864
I3997,PT_23198	Unrelated	NA	9.10269	0.994222	0.251337	0.00244315	N/A	0.878049	175334	44324.1	0.0057775	0.9752801704338193,1.013164825054635
I3997,PT_23199	Unrelated	NA	13.6032	1.00701	0.25457	0.00187249	N/A	0.908537	424834	107397	-0.00700968	0.9924918025225075,1.0215275491975773
I3997,PT_23200	Unrelated	NA	8.45747	1.00829	0.254894	0.00305005	N/A	0.797546	41021	10370	-0.0082906	0.9846429037341027,1.0319382925396123
I3997,PT_23207	Unrelated	NA	12.0119	0.995406	0.251637	0.00187633	N/A	0.896341	640213	161845	0.00459428	0.9808580948723533,1.0099533539383647
I3997,PT_23208	Unrelated	NA	10.0657	1.00294	0.253541	0.0024283	N/A	0.871166	443006	111991	-0.00293751	0.9841103571176076,1.0217646561398075
I3997,PT_23209	Unrelated	NA	11.301	1.00182	0.253258	0.00213787	N/A	0.858025	182691	46183.9	-0.00182061	0.9852452454916076,1.018395966350764
I3997,PT_23210	Unrelated	NA	13.4455	1.00207	0.253321	0.00180154	N/A	0.932927	736256	186124	-0.00206832	0.9881005839934265,1.0160360585388226
I3997,PT_23211	Unrelated	NA	10.6799	0.993236	0.251088	0.00205898	N/A	0.858025	144766	36596.6	0.0067644	0.9772718666976337,1.0091993413836209
I3997,PT_23212	Unrelated	NA	5.47467	0.996177	0.251831	0.00415244	N/A	0.754601	28666	7246.71	0.00382341	0.9639817658847583,1.0283714138225752
I3997,VAD002	Unrelated	NA	9.93988	1.01364	0.256246	0.0027312	N/A	0.828221	87096	22017.7	-0.0136393	0.9924636989723836,1.0348149446157102
I3997,VAD004	Unrelated	NA	10.1924	1.00455	0.253948	0.00243809	N/A	0.896341	254674	64381.1	-0.00454986	0.9856467992491683,1.023452928258395
I4561,I4562	Unrelated	NA	15.4566	1.01336	0.256176	0.00175188	N/A	0.939024	659163	166635	-0.0133641	0.999781310888467,1.026946789949248
I4561,I6618	Unrelated	NA	12.9227	1.01405	0.25635	0.0021088	N/A	0.926829	444042	112253	-0.0140493	0.997699305141987,1.0303993065161363
I4561,PT_23197	Unrelated	NA	13.7416	1.00543	0.254171	0.00182458	N/A	0.90184	495458	125251	-0.00543082	0.991284401634742,1.0195772355549455
I4561,PT_23198	Unrelated	NA	8.50008	1.00541	0.254165	0.00294899	N/A	0.878049	168194	42519.1	-0.00540687	0.9825426628905485,1.0282710713574048
I4561,PT_23199	Unrelated	NA	12.6089	1.00443	0.253918	0.00196844	N/A	0.914634	398731	100798	-0.00443068	0.989168910189366,1.019692447473936
I4561,PT_23200	Unrelated	NA	7.85644	1.01358	0.25623	0.0034535	N/A	0.791411	38641	9768.37	-0.0135778	0.9868020034642021,1.0403535962125572
I4561,PT_23207	Unrelated	NA	13.4758	1.00628	0.254386	0.00187651	N/A	0.908537	599071	151444	-0.00627992	0.9917309404157209,1.0208289059238314
I4561,PT_23208	Unrelated	NA	12.3505	0.999788	0.252744	0.00191459	N/A	0.907975	416666	105332	0.000211963	0.9849437797609852,1.0146322932663978
I4561,PT_23209	Unrelated	NA	11.119	0.997937	0.252277	0.00208456	N/A	0.888889	173401	43835.4	0.00206281	0.9817750985524857,1.0140992894697278
I4561,PT_23210	Unrelated	NA	14.7211	1.01525	0.256654	0.00187184	N/A	0.945122	682410	172512	-0.0152518	1.0007390666514453,1.0297646279801793
I4561,PT_23211	Unrelated	NA	10.7291	0.995468	0.251652	0.00210215	N/A	0.833333	136617	34536.5	0.00453152	0.9791700108298443,1.011766953850318
I4561,PT_23212	Unrelated	NA	5.83417	1.00567	0.25423	0.00430772	N/A	0.723926	28427	7186.29	-0.00566518	0.9722664722061043,1.0390638789521844
I4561,VAD002	Unrelated	NA	11.0269	1.00806	0.254836	0.00233406	N/A	0.822086	86389	21839	-0.00806057	0.9899640449006988,1.0261571020929168
I4561,VAD004	Unrelated	NA	11.2655	1.02332	0.258693	0.00262704	N/A	0.914634	251290	63525.6	-0.0233196	1.0029515537569296,1.0436877022357556
I4562,I6618	Unrelated	NA	12.7653	1.00822	0.254877	0.00201945	N/A	0.914634	395316	99935.1	-0.00822444	0.9925671740219737,1.0238817118981103
I4562,PT_23197	Unrelated	NA	12.8399	1.00426	0.253875	0.00192967	N/A	0.895706	410576	103793	-0.00426054	0.9892993398609484,1.019221736702675
I4562,PT_23198	Unrelated	NA	9.34545	1.01085	0.255542	0.00282956	N/A	0.884146	143820	36357.4	-0.0108532	0.9889149910307128,1.0327913600990768
I4562,PT_23199	Unrelated	NA	13.2981	1.01741	0.2572	0.00211324	N/A	0.914634	321069	81165.6	-0.0174138	1.0010294143590752,1.033798215334467
I4562,PT_23200	Unrelated	NA	7.9425	1.01592	0.256823	0.00349066	N/A	0.815951	32135	8123.66	-0.015921	0.9888570604852194,1.04298489042624
I4562,PT_23207	Unrelated	NA	14.7615	1.02099	0.258105	0.00196504	N/A	0.926829	490517	124002	-0.020994	1.0057585714870334,1.0362293839801486
I4562,PT_23208	Unrelated	NA	11.1513	1.00643	0.254423	0.00227102	N/A	0.895706	339753	85888.9	-0.00642837	0.9888206029009425,1.0240361278458607
I4562,PT_23209	Unrelated	NA	11.5379	1.00523	0.254121	0.00216877	N/A	0.820988	143160	36190.6	-0.00523451	0.9884195570124901,1.0220494708254197
I4562,PT_23210	Unrelated	NA	13.6094	1.01606	0.256858	0.00203973	N/A	0.945122	547525	138413	-0.016059	1.0002445673144371,1.031873484133511
I4562,PT_23211	Unrelated	NA	9.90328	1.00032	0.252879	0.00240128	N/A	0.851852	111508	28189	-0.000319341	0.9817016836342256,1.018936999360277
I4562,PT_23212	Unrelated	NA	7.17772	1.01978	0.257799	0.00399864	N/A	0.791411	26028	6579.83	-0.0197838	0.988781459141243,1.0507861400155116
I4562,VAD002	Unrelated	NA	11.4942	1.0228	0.258562	0.00256336	N/A	0.852761	78020	19723.3	-0.0228005	1.002926221722321,1.0426747651152808
I4562,VAD004	Unrelated	NA	12.2352	1.01882	0.257555	0.00232584	N/A	0.884146	223354	56463.4	-0.0188185	1.000785761136086,1.036851268352468
I6618,PT_23197	Unrelated	NA	10.2588	0.997577	0.252186	0.00225049	N/A	0.920245	282542	71426	0.00242277	0.9801286922258987,1.0150257585171794
I6618,PT_23198	Unrelated	NA	9.44488	1.00911	0.255102	0.00275318	N/A	0.871166	98694	24949.6	-0.00911257	0.9877665438365432,1.0304585926299736
I6618,PT_23199	Unrelated	NA	10.6703	1.00947	0.255191	0.00244536	N/A	0.920732	218652	55274.8	-0.00946569	0.9905062805656847,1.0284251091355476
I6618,PT_23200	Unrelated	NA	5.87402	1.00408	0.25383	0.00421031	N/A	0.766871	21869	5528.44	-0.00408086	0.9714373679471339,1.0367243544775242
I6618,PT_23207	Unrelated	NA	11.9993	1.0043	0.253884	0.00206559	N/A	0.902439	336520	85071.6	-0.00429545	0.9882804887161988,1.0203104172008133
I6618,PT_23208	Unrelated	NA	10.0682	1.00769	0.254743	0.00254709	N/A	0.92638	231300	58472.2	-0.00769298	0.9879448387503951,1.0274411222009197
I6618,PT_23209	Unrelated	NA	10.2242	1.00607	0.254331	0.00246798	N/A	0.858025	97200	24572	-0.00606527	0.9869304489644354,1.0252000857465675
I6618,PT_23210	Unrelated	NA	12.9009	1.00418	0.253856	0.00191908	N/A	0.902439	375138	94834.1	-0.00418487	0.9893058297970825,1.0190639047078163
I6618,PT_23211	Unrelated	NA	9.49305	0.999103	0.252571	0.00247265	N/A	0.858025	76133	19246.3	0.000897278	0.9799317238333347,1.0182737210130632
I6618,PT_23212	Unrelated	NA	5.70107	1.0242	0.258916	0.00523013	N/A	0.785276	17778	4494.24	-0.0241993	0.9836489129333518,1.0647496147797115
I6618,VAD002	Unrelated	NA	10.2748	1.02087	0.258074	0.00282005	N/A	0.858896	53694	13573.7	-0.0208686	0.9990041046324345,1.0427330901075007
I6618,VAD004	Unrelated	NA	10.7029	1.0099	0.255299	0.00244806	N/A	0.926829	154450	39044.6	-0.0098951	0.9909147543353198,1.0288754452828297
I8045,I1840	Unrelated	NA	6.29723	1.00209	0.253326	0.00384732	N/A	0.753086	22552	5701.1	-0.00208728	0.9722581032547275,1.0319164478339409
I8045,I3486	Unrelated	NA	2.03185	1.01618	0.256887	0.0136766	N/A	0.853503	1452	367.063	-0.0161752	0.9101373610986077,1.1222130862649964
I8045,I3487	Unrelated	NA	3.21724	1.02395	0.258852	0.00924831	N/A	0.76875	3276	828.166	-0.023949	0.9522447696513592,1.0956533212960593
I8045,I3494	Unrelated	NA	6.11768	0.992171	0.250819	0.00355048	N/A	0.723926	24117	6096.73	0.00782864	0.9646436494988198,1.0196990746117514
I8045,I3997	Unrelated	NA	6.33793	0.987889	0.249736	0.0032563	N/A	0.699387	30348	7671.91	0.0121108	0.9626422945635577,1.0131360163423404
I8045,I4561	Unrelated	NA	6.66584	0.992711	0.250955	0.00327897	N/A	0.703704	29312	7410.01	0.00728941	0.967288012582265,1.018133167614161
I8045,I4562	Unrelated	NA	6.38395	1.00124	0.253113	0.00376167	N/A	0.734568	25060	6335.12	-0.00124424	0.9720791286376845,1.0304093531438303
I8045,I6618	Unrelated	NA	5.4754	1.00612	0.254345	0.00461099	N/A	0.736196	17433	4407.03	-0.00612038	0.9703703325121066,1.0418704217878165
I8045,MonteGato104_noUDG.SG	Unrelated	NA	5.32848	1.0031	0.253581	0.00459472	N/A	0.685185	17383	4394.39	-0.00309772	0.9674737939262683,1.0387216401374841
I8045,PT_23197	Unrelated	NA	5.7318	1.00673	0.2545	0.00443179	N/A	0.765432	19332	4887.09	-0.00673392	0.9723732588975964,1.0410945858701957
I8045,PT_23198	Unrelated	NA	3.76725	1.01057	0.255471	0.00700061	N/A	0.734568	6717	1698.04	-0.0105745	0.9562971848962598,1.064851750506917
I8045,PT_23199	Unrelated	NA	3.91954	0.973925	0.246206	0.00436485	N/A	0.639752	15816	3998.25	0.0260746	0.9400836769811486,1.007767054865582
I8045,PT_23200	Unrelated	NA	2.64701	1.04537	0.264268	0.0132866	N/A	0.833333	1612	407.51	-0.0453722	0.9423579826179127,1.1483864241398023
I8045,PT_23207	Unrelated	NA	5.70101	0.991528	0.250656	0.00378144	N/A	0.705521	23239	5874.77	0.00847223	0.9622093874163737,1.02084614322433
I8045,PT_23208	Unrelated	NA	4.38523	0.980876	0.247963	0.00430199	N/A	0.720497	16817	4251.3	0.0191244	0.9475212732630335,1.0142298627578932
I8045,PT_23209	Unrelated	NA	3.18031	0.984472	0.248873	0.00621776	N/A	0.725	7096	1793.85	0.0155278	0.9362645418385486,1.032679957476879
I8045,PT_23210	Unrelated	NA	5.87127	0.990535	0.250405	0.00362905	N/A	0.773006	25906	6548.98	0.00946478	0.9623983847778909,1.0186720593430645
I8045,PT_23211	Unrelated	NA	1.90597	0.956337	0.24176	0.00664334	N/A	0.704403	5704	1441.96	0.0436626	0.9048300606982812,1.0078447188457869
I8045,PT_23212	Unrelated	NA	1.58982	1.00731	0.254647	0.0160701	N/A	0.875817	1076	272.011	-0.00731355	0.8827183240817215,1.1319087845190812
I8045,VAD002	Unrelated	NA	2.65918	1.01207	0.255849	0.0100597	N/A	0.7125	3334	842.828	-0.0120683	0.9340728213272249,1.090063778177171
I8045,VAD004	Unrelated	NA	5.18064	1.02345	0.258726	0.00571896	N/A	0.726708	9655	2440.76	-0.0234498	0.9791094164252756,1.0677901683738151
I8045,ValeOuro10207_noUDG.SG	Unrelated	NA	3.41831	0.998278	0.252363	0.00680583	N/A	0.696203	5714	1444.49	0.00172221	0.945510637288611,1.051044950784311
MonteGato104_noUDG.SG,I1840	Unrelated	NA	10.8889	0.991205	0.250575	0.00197233	N/A	0.914634	318049	80402.1	0.00879513	0.9759129745396559,1.0064967641407938
MonteGato104_noUDG.SG,I3486	Unrelated	NA	6.35692	1.00812	0.254851	0.00405111	N/A	0.791411	22213	5615.4	-0.00812022	0.9767110355059728,1.03952940015742
MonteGato104_noUDG.SG,I3487	Unrelated	NA	5.99528	0.982335	0.248332	0.00320819	N/A	0.766871	42121	10648.1	0.0176655	0.957460651165912,1.0072083517966766
MonteGato104_noUDG.SG,I3494	Unrelated	NA	9.57575	0.98909	0.25004	0.00218696	N/A	0.890244	331815	83882.2	0.0109101	0.9721338999920204,1.0060458595669495
MonteGato104_noUDG.SG,I3997	Unrelated	NA	12.0366	0.993573	0.251173	0.00183401	N/A	0.920732	483447	122214	0.00642665	0.9793538485471198,1.0077928562715766
MonteGato104_noUDG.SG,I4561	Unrelated	NA	12.2017	1.00379	0.253757	0.00202097	N/A	0.914634	438608	110879	-0.00379494	0.9881259332422331,1.0194639457730061
MonteGato104_noUDG.SG,I4562	Unrelated	NA	11.4792	0.997508	0.252168	0.00200971	N/A	0.871951	342018	86461.5	0.002492	0.9819262812709816,1.0130897092501783
MonteGato104_noUDG.SG,I6618	Unrelated	NA	10.855	0.992584	0.250923	0.00201059	N/A	0.920732	233964	59145.6	0.00741608	0.9769953625723222,1.008172483188012
MonteGato104_noUDG.SG,PT_23197	Unrelated	NA	9.51676	0.978497	0.247362	0.00191913	N/A	0.883436	302989	76595	0.0215028	0.9636176858856271,0.9933766484959607
MonteGato104_noUDG.SG,PT_23198	Unrelated	NA	6.97212	0.979053	0.247503	0.00263971	N/A	0.823171	97801	24723.9	0.0209472	0.9585865180673049,0.9995191093097812
MonteGato104_noUDG.SG,PT_23199	Unrelated	NA	9.12285	0.99084	0.250482	0.00234401	N/A	0.884146	255052	64476.6	0.00916041	0.9726659348515345,1.0090132410771566
MonteGato104_noUDG.SG,PT_23200	Unrelated	NA	4.82769	0.987453	0.249626	0.00425215	N/A	0.773006	24080	6087.38	0.0125465	0.9544855324194281,1.020421368480277
MonteGato104_noUDG.SG,PT_23207	Unrelated	NA	10.2962	0.989043	0.250028	0.00203279	N/A	0.884146	372806	94244.6	0.0109567	0.9732826238118014,1.0048040408053944
MonteGato104_noUDG.SG,PT_23208	Unrelated	NA	9.2031	0.993765	0.251222	0.00240392	N/A	0.846626	265005	66992.7	0.00623547	0.9751264101213541,1.0124026577985314
MonteGato104_noUDG.SG,PT_23209	Unrelated	NA	8.58551	0.988132	0.249798	0.00241099	N/A	0.845679	107535	27184.6	0.0118682	0.9694388976156132,1.0068247737597091
MonteGato104_noUDG.SG,PT_23210	Unrelated	NA	11.9143	0.996054	0.2518	0.00190546	N/A	0.920732	435992	110218	0.00394582	0.9812806944910567,1.0108276558291527
MonteGato104_noUDG.SG,PT_23211	Unrelated	NA	10.4476	0.99525	0.251597	0.00215352	N/A	0.802469	86086	21762.4	0.00474983	0.9785533999974827,1.0119469329160318
MonteGato104_noUDG.SG,PT_23212	Unrelated	NA	2.85052	0.961275	0.243008	0.00487992	N/A	0.674847	15197	3841.77	0.0387246	0.9234402624746563,0.9991105467225909
MonteGato104_noUDG.SG,VAD002	Unrelated	NA	6.1798	0.977665	0.247152	0.00292139	N/A	0.705521	45818	11582.7	0.0223349	0.9550149340317704,1.0003152965654505
MonteGato104_noUDG.SG,VAD004	Unrelated	NA	9.09761	0.998403	0.252394	0.00256067	N/A	0.884146	133137	33656.8	0.00159747	0.9785490801722666,1.0182559739327646
MonteGato104_noUDG.SG,ValeOuro10207_noUDG.SG	Unrelated	NA	7.48903	0.981127	0.248027	0.00252753	N/A	0.779141	101239	25593	0.0188729	0.9615305345438311,1.0007235780931365
PT_23197,PT_23198	Unrelated	NA	6.38015	0.978939	0.247474	0.00288013	N/A	0.797546	121035	30597.4	0.0210608	0.9566089077136563,1.0012695772000024
PT_23197,PT_23199	Unrelated	NA	10.7689	0.994773	0.251477	0.00207805	N/A	0.907975	286655	72465.8	0.00522739	0.9786610198293213,1.0108841916365296
PT_23197,PT_23200	Unrelated	NA	4.75286	0.975256	0.246543	0.00367032	N/A	0.773006	26827	6781.81	0.0247444	0.9467988390811324,1.003712427784968
PT_23197,PT_23207	Unrelated	NA	10.6468	0.986562	0.249401	0.00190693	N/A	0.90184	427701	108122	0.0134381	0.9717770227176411,1.0013467994836898
PT_23197,PT_23208	Unrelated	NA	10.0278	0.994562	0.251423	0.00222632	N/A	0.883436	315623	79788.9	0.00543759	0.9773012317353622,1.01182357905128
PT_23197,PT_23209	Unrelated	NA	8.29753	0.984622	0.248911	0.00238774	N/A	0.814815	126439	31963.5	0.0153777	0.9661096169802506,1.0031350236334335
PT_23197,PT_23210	Unrelated	NA	11.6929	0.989156	0.250057	0.00179241	N/A	0.883436	480687	121517	0.0108438	0.9752591719448271,1.003053166251799
PT_23197,PT_23211	Unrelated	NA	7.94839	0.983222	0.248557	0.00244809	N/A	0.814815	100975	25526.3	0.0167779	0.9642415049387775,1.0022027302176928
PT_23197,PT_23212	Unrelated	NA	4.51132	0.995568	0.251678	0.00500504	N/A	0.785276	19970	5048.38	0.00443228	0.956762537931994,1.0343728973856785
PT_23198,PT_23207	Unrelated	NA	6.61143	0.982645	0.248411	0.00292106	N/A	0.823171	140932	35627.3	0.0173554	0.9599969438306706,1.0052922788131722
PT_23199,PT_23198	Unrelated	NA	7.75511	1.00045	0.252911	0.0030706	N/A	0.859756	94298	23838.3	-0.000446981	0.9766399499047581,1.0242540128442608
PT_23199,PT_23207	Unrelated	NA	12.4354	1	0.252798	0.00190584	N/A	0.865854	339619	85855	0	0.9852236232555465,1.0147763767444535
PT_23199,PT_23212	Unrelated	NA	5.40519	1.00944	0.255185	0.0048263	N/A	0.7375	15091	3814.97	-0.0094432	0.972023833663755,1.0468625618285405
PT_23200,PT_23198	Unrelated	NA	3.12083	0.977917	0.247216	0.00580531	N/A	0.668712	9158	2315.12	0.0220826	0.9329074934931905,1.0229272888623528
PT_23200,PT_23199	Unrelated	NA	4.77741	0.981707	0.248173	0.00399282	N/A	0.722222	21626	5467.01	0.0182932	0.9507495441282716,1.0126639822437264
PT_23200,PT_23207	Unrelated	NA	6.06933	0.996859	0.252004	0.00377402	N/A	0.730061	32186	8136.56	0.00314089	0.9675982486542295,1.0261199652061013
PT_23200,PT_23208	Unrelated	NA	5.60311	0.999816	0.252752	0.00422148	N/A	0.746914	22805	5765.06	0.000183541	0.9670863856289558,1.032546532571069
PT_23200,PT_23209	Unrelated	NA	3.16908	0.980589	0.247891	0.00593001	N/A	0.714286	9601	2427.11	0.0194113	0.9346119595610627,1.0265653926587959
PT_23200,PT_23210	Unrelated	NA	6.70015	0.99083	0.25048	0.00319121	N/A	0.785276	36474	9220.55	0.00917015	0.9660876587075814,1.0155720489228095
PT_23200,PT_23211	Unrelated	NA	2.4276	0.970791	0.245414	0.00672098	N/A	0.73125	7632	1929.35	0.0292089	0.9186818222286184,1.0229004485714372
PT_23200,PT_23212	Unrelated/Consistent with Third Degree	0.142248	0.77151	0.945828	0.239103	0.0129683	N/A	0.8	1606	405.994	0.0541722	0.8452814360369143,1.046374142132801
PT_23208,PT_23198	Unrelated	NA	7.54005	0.984612	0.248908	0.00262728	N/A	0.815951	101648	25696.4	0.0153877	0.964242356531693,1.0049821445225675
PT_23208,PT_23199	Unrelated	NA	10.5338	0.988328	0.249847	0.00196978	N/A	0.877301	252254	63769.3	0.0116718	0.9730560158646466,1.0036003468226866
PT_23208,PT_23207	First Degree	6.27399	12.2714	0.749068	0.189363	0.00255587	Parent-offspring	0.115854	363387	91863.5	0.250932	0.7292516396848077,0.7688841392125667
PT_23208,PT_23209	Unrelated	NA	6.73324	0.982953	0.248489	0.00287979	N/A	0.802469	110818	28014.6	0.0170471	0.9606252094643417,1.0052805664012543
PT_23208,PT_23210	Unrelated	NA	11.1633	1.00157	0.253195	0.00215853	N/A	0.902439	409997	103646	-0.00156863	0.9848330941402238,1.0183041716141419
PT_23208,PT_23212	Unrelated	NA	5.78987	1.01792	0.257328	0.00487569	N/A	0.770186	16376	4139.82	-0.0179187	0.9801163381859567,1.0557210390941096
PT_23209,PT_23198	Unrelated	NA	5.88316	0.976678	0.246902	0.00302626	N/A	0.648148	42126	10649.4	0.0233223	0.9532144049054239,1.000140938765967
PT_23209,PT_23199	Unrelated	NA	8.84943	1.00067	0.252968	0.00269731	N/A	0.87037	102262	25851.6	-0.000671993	0.9797591047002647,1.0215848816102715
PT_23209,PT_23207	Unrelated	NA	10.4698	1.00116	0.253092	0.00229175	N/A	0.851852	148270	37482.4	-0.00116434	0.9833958863816955,1.0189327968902555
PT_23209,PT_23212	Unrelated	NA	2.2191	0.967649	0.24462	0.00699455	N/A	0.647799	6970	1762	0.0323507	0.9134190021024908,1.0218796191506698
PT_23210,PT_23198	Unrelated	NA	9.48999	0.991199	0.250573	0.0022629	N/A	0.871951	156609	39590.4	0.00880112	0.9736540982145829,1.0087436647992623
PT_23210,PT_23199	Unrelated	NA	14.3625	1.01227	0.255901	0.00186617	N/A	0.932927	386798	97781.8	-0.0122747	0.9978058728227474,1.0267435677663834
PT_23210,PT_23207	Unrelated	NA	10.8223	0.992836	0.250987	0.00202257	N/A	0.939024	576225	145669	0.00716367	0.9771548833746986,1.008517781909175
PT_23210,PT_23209	Unrelated	NA	11.4703	0.995977	0.251781	0.00197753	N/A	0.845679	166621	42121.5	0.00402298	0.9806448243538733,1.0113092228283933
PT_23210,PT_23212	Unrelated	NA	4.85763	0.993859	0.251246	0.0045593	N/A	0.730061	25290	6393.26	0.00614102	0.9585097123254208,1.0292082537644713
PT_23211,PT_23198	Unrelated	NA	6.16039	0.981634	0.248155	0.00309348	N/A	0.765432	33608	8496.03	0.0183656	0.9576499761967195,1.005618820188898
PT_23211,PT_23199	Unrelated	NA	7.72234	0.971557	0.245608	0.00213788	N/A	0.776398	82245	20791.4	0.0284431	0.9549814386694597,0.9881324076167686
PT_23211,PT_23207	Unrelated	NA	9.74316	0.989192	0.250066	0.00215202	N/A	0.851852	118053	29843.6	0.0108084	0.9725065164342016,1.0058766987798675
PT_23211,PT_23208	Unrelated	NA	9.11454	0.985234	0.249065	0.00219067	N/A	0.814815	89318	22579.4	0.0147661	0.9682490997600013,1.0022186218187654
PT_23211,PT_23209	Unrelated	NA	5.78394	0.973051	0.245985	0.00291966	N/A	0.753086	36242	9161.9	0.0269491	0.9504141697134516,0.9956877159820923
PT_23211,PT_23210	Unrelated	NA	10.3686	0.995888	0.251758	0.00218547	N/A	0.839506	133076	33641.3	0.00411235	0.978943202900463,1.0128320905581871
PT_23211,PT_23212	Unrelated	NA	2.31703	0.970833	0.245425	0.00704627	N/A	0.721519	5464	1381.29	0.0291671	0.9162015540169869,1.0254641924708647
PT_23212,PT_23198	Unrelated	NA	1.84623	0.955783	0.24162	0.00678232	N/A	0.695652	7309	1847.7	0.0442174	0.9031977259226618,1.008367490542282
PT_23212,PT_23207	Unrelated	NA	5.6699	1.00722	0.254623	0.00450175	N/A	0.730061	23309	5892.47	-0.00721798	0.9723148709049774,1.0421210794251703
VAD002,PT_23197	Unrelated	NA	7.39039	1.00219	0.25335	0.00328159	N/A	0.815951	55516	14034.3	-0.00218513	0.9767422429932484,1.0276280223250183
VAD002,PT_23198	Unrelated	NA	4.73008	0.992007	0.250777	0.00458327	N/A	0.736196	19938	5040.29	0.00799286	0.956472045362694,1.027542239114865
VAD002,PT_23199	Unrelated	NA	8.8197	1.00697	0.25456	0.00288698	N/A	0.795031	42375	10712.3	-0.00697191	0.9845885028917839,1.0293553077692932
VAD002,PT_23200	Unrelated	NA	2.75772	1.00097	0.253042	0.00868263	N/A	0.689873	4355	1100.94	-0.000967142	0.9336487371237786,1.0682855470513193
VAD002,PT_23207	Unrelated	NA	8.56807	1.00244	0.253415	0.0028381	N/A	0.871166	65663	16599.5	-0.00244138	0.9804369906862949,1.0244457774392002
VAD002,PT_23208	Unrelated	NA	8.51338	0.998804	0.252496	0.00274831	N/A	0.782609	45581	11522.8	0.00119633	0.9774954274468167,1.020111903398234
VAD002,PT_23209	Unrelated	NA	7.35521	1.03459	0.261542	0.00441095	N/A	0.757764	19278	4873.44	-0.0345876	1.0003884418061473,1.0687866764149572
VAD002,PT_23210	Unrelated	NA	7.83507	0.99817	0.252335	0.0029658	N/A	0.828221	72685	18374.6	0.00182979	0.9751757009584686,1.0211647100220056
VAD002,PT_23211	Unrelated	NA	4.1081	0.985479	0.249127	0.00487546	N/A	0.689441	14892	3764.67	0.0145212	0.9476781933376772,1.0232793267069018
VAD002,PT_23212	Unrelated	NA	2.52727	0.997242	0.252101	0.00910179	N/A	0.75625	3808	962.655	0.00275773	0.9266740150298232,1.0678105297053149
VAD002,VAD004	Unrelated	NA	7.31704	1.02331	0.258691	0.00404441	N/A	0.840491	31756	8027.85	-0.0233122	0.9919550333556433,1.054669408917628
VAD004,PT_23197	Unrelated	NA	10.8009	1.0048	0.254012	0.00230663	N/A	0.871166	161335	40785.2	-0.00480166	0.9869178314428427,1.022685491706111
VAD004,PT_23198	Unrelated	NA	8.32033	1.00129	0.253125	0.00288767	N/A	0.797546	56648	14320.5	-0.00129182	0.9789030428064669,1.023680603893564
VAD004,PT_23199	Unrelated	NA	10.7657	1.01134	0.255666	0.00246778	N/A	0.907975	124080	31367.2	-0.0113439	0.9922106038930705,1.0304771653695834
VAD004,PT_23200	Unrelated	NA	5.46213	1.02482	0.259071	0.00548748	N/A	0.802469	12622	3190.82	-0.0248162	0.9822705187420442,1.0673617922831085
VAD004,PT_23207	Unrelated	NA	10.3773	1.0118	0.255782	0.00257135	N/A	0.884146	191370	48378	-0.0118039	0.9918676346632078,1.0317401850313788
VAD004,PT_23208	Unrelated	NA	12.1184	1.00971	0.255252	0.0021582	N/A	0.87037	131803	33319.5	-0.00970802	0.9929750224478532,1.0264410204556684
VAD004,PT_23209	Unrelated	NA	8.9143	1.01352	0.256217	0.00304218	N/A	0.838509	55734	14089.4	-0.0135248	0.9899381287135399,1.0371114738984595
VAD004,PT_23210	Unrelated	NA	10.3028	1.00728	0.254637	0.00247886	N/A	0.884146	212777	53789.6	-0.00727655	0.9880573561722781,1.0264957341644043
VAD004,PT_23211	Unrelated	NA	7.6209	1.01046	0.255443	0.00345698	N/A	0.84472	43125	10901.9	-0.0104648	0.9836620783387521,1.0372675971251872
VAD004,PT_23212	Unrelated	NA	3.20984	0.986918	0.249491	0.00635319	N/A	0.711656	10313	2607.11	0.0130818	0.937660455346299,1.036175930118059
ValeOuro10207_noUDG.SG,I1840	Unrelated	NA	7.82547	0.987665	0.24968	0.00263007	N/A	0.841463	102251	25848.8	0.0123351	0.9672734098561316,1.0080564681967257
ValeOuro10207_noUDG.SG,I3486	Unrelated	NA	4.16042	1.01555	0.256728	0.00664123	N/A	0.7125	7171	1812.81	-0.015548	0.9640570614264264,1.067038925074895
ValeOuro10207_noUDG.SG,I3487	Unrelated	NA	3.81597	0.982535	0.248383	0.00505367	N/A	0.701863	13604	3439.06	0.0174652	0.943352583405351,1.0217170772889148
ValeOuro10207_noUDG.SG,I3494	Unrelated	NA	9.21427	0.993222	0.251085	0.00238613	N/A	0.871166	106721	26978.9	0.00677768	0.9747221182749328,1.011722516309953
ValeOuro10207_noUDG.SG,I3997	Unrelated	NA	8.73113	0.991944	0.250762	0.00248116	N/A	0.841463	155279	39254.2	0.00805566	0.9727073120689811,1.0111813582480442
ValeOuro10207_noUDG.SG,I4561	Unrelated	NA	10.1985	0.992707	0.250954	0.00214306	N/A	0.884146	142520	36028.8	0.00729332	0.9760910265652176,1.0093223360067343
ValeOuro10207_noUDG.SG,I4562	Unrelated	NA	8.57692	0.990044	0.250281	0.00246976	N/A	0.829268	111171	28103.8	0.00995613	0.9708952808700131,1.0091924574647888
ValeOuro10207_noUDG.SG,I6618	Unrelated	NA	7.04022	0.990725	0.250453	0.00303329	N/A	0.791411	75024	18965.9	0.00927539	0.967206848074796,1.0142423712297897
ValeOuro10207_noUDG.SG,PT_23197	Unrelated	NA	7.87429	0.990249	0.250333	0.00269672	N/A	0.790123	97606	24674.6	0.00975094	0.9693407565657854,1.0111573714731146
ValeOuro10207_noUDG.SG,PT_23198	Unrelated	NA	4.23572	0.96749	0.24458	0.00365496	N/A	0.709877	31409	7940.13	0.0325098	0.9391524779785853,0.9958279442422054
ValeOuro10207_noUDG.SG,PT_23199	Unrelated	NA	7.68863	0.980693	0.247917	0.00244764	N/A	0.790123	83302	21058.6	0.019307	0.9617158561173759,0.9996701383471583
ValeOuro10207_noUDG.SG,PT_23200	Unrelated	NA	4.03719	0.999761	0.252737	0.00585538	N/A	0.751553	7854	1985.48	0.000239439	0.954362513236993,1.045158608631315
ValeOuro10207_noUDG.SG,PT_23207	Unrelated	NA	9.45156	0.999674	0.252716	0.00249879	N/A	0.864198	119953	30323.9	0.00032572	0.9803006001658112,1.0190479597432132
ValeOuro10207_noUDG.SG,PT_23208	Unrelated	NA	9.55364	0.999032	0.252553	0.00245509	N/A	0.820988	86362	21832.1	0.000968291	0.9799968490433195,1.0180665685944352
ValeOuro10207_noUDG.SG,PT_23209	Unrelated	NA	6.1741	0.979178	0.247534	0.00298604	N/A	0.716049	35284	8919.72	0.0208217	0.9560268039486479,1.0023297066815593
ValeOuro10207_noUDG.SG,PT_23210	Unrelated	NA	9.04464	0.994491	0.251405	0.00246634	N/A	0.845679	140001	35392	0.00550891	0.9753689771614408,1.0136132039191887
ValeOuro10207_noUDG.SG,PT_23211	Unrelated	NA	5.25664	0.97861	0.247391	0.00347987	N/A	0.728395	28263	7144.83	0.0213902	0.9516295886774601,1.0055899521565896
ValeOuro10207_noUDG.SG,PT_23212	Unrelated	NA	3.0512	1.00041	0.252902	0.00780136	N/A	0.742138	4911	1241.49	-0.000410055	0.9399243822925971,1.060895727276153
ValeOuro10207_noUDG.SG,VAD002	Unrelated	NA	3.98527	0.980786	0.247941	0.00472802	N/A	0.67284	14689	3713.35	0.0192144	0.9441281983562725,1.0174430742947347
ValeOuro10207_noUDG.SG,VAD004	Unrelated	NA	7.45947	0.999757	0.252736	0.00316889	N/A	0.783951	42665	10785.6	0.000243488	0.9751873819242916,1.0243256417560087

## Sheet: Table.S10.READv2_13th-c
PairIndividuals	Rel	Zup	Zdown	P0_mean	Nonnormalized_P0	Nonnormalized_P0_serr	1st_Type	Perc_Win_1stdeg_P0	OverlapNSNPs	NSNPsXNorm	KinshipCoefficient	KinshipCoefficient_95percCI[min,max]
PT_22220,PT_22219-23224	Unrelated	NA	9.84553	0.999395	0.256155	0.00242485	N/A	0.871951	147973	37927	0.000605317	0.980851894782256,1.0179374716207656
PT_22220,PT_23221	Unrelated	NA	6.20894	0.989529	0.253626	0.00343782	N/A	0.754601	34472	8835.52	0.0104711	0.9632399088656538,1.015817821425936
PT_22220,PT_23223	Unrelated	NA	9.4574	0.999237	0.256114	0.00252009	N/A	0.871951	139301	35704.2	0.000762868	0.9799660072554803,1.0185082572962565
PT_22220,PT_23226	Unrelated	NA	11.7129	1.00241	0.256927	0.00210419	N/A	0.852761	173127	44374.2	-0.00240727	0.9863165897749852,1.0184979552593492
PT_22220,PT_23227	Unrelated	NA	9.54379	1.00294	0.257064	0.0025968	N/A	0.847561	116644	29897	-0.00294269	0.9830850018960513,1.0228003857824959
PT_22220,PT_23229	Unrelated	NA	9.63741	0.999061	0.256069	0.00246835	N/A	0.871166	129379	33161.1	0.000938747	0.9801858421377979,1.017936663843026
PT_22220,PT_23230	Unrelated	NA	8.82465	0.992968	0.254508	0.00251872	N/A	0.820988	109922	28174.1	0.00703151	0.973707868995532,1.012229113313509
PT_22220,PT_24163	Unrelated	NA	9.56033	1.00006	0.256324	0.00251492	N/A	0.865031	132266	33901.1	-5.61384e-05	0.9808245886411091,1.0192876881794224
PT_22220,PT_24164	Unrelated	NA	8.22983	0.997527	0.255676	0.00284274	N/A	0.847561	120371	30852.3	0.00247274	0.9757888607524292,1.0192656689065944
PT_22220,PT_24165	Unrelated	NA	7.56345	0.991229	0.254062	0.00287978	N/A	0.840491	65547	16800.4	0.0087707	0.9692076849183872,1.0132509229616125
PT_22220,PT_24166	Unrelated	NA	4.35508	0.967706	0.248033	0.00361688	N/A	0.703704	32278	8273.17	0.032294	0.9400477655611683,0.9953642557250739
PT_23221,PT_22219-23224	Unrelated	NA	9.4357	0.991341	0.254091	0.00231141	N/A	0.865031	133106	34116.4	0.00865851	0.9736661412702494,1.0090168346592108
PT_23221,PT_23223	Unrelated	NA	9.57239	0.987554	0.25312	0.00217699	N/A	0.858896	126367	32389.1	0.0124463	0.9709063271135726,1.0042011055267812
PT_23221,PT_23226	Unrelated	NA	11.2086	0.996626	0.255445	0.00206666	N/A	0.920245	156832	40197.6	0.00337353	0.9808227477910003,1.0124301837475012
PT_23221,PT_23227	Unrelated	NA	8.5351	0.995162	0.25507	0.00267005	N/A	0.828221	103697	26578.6	0.00483761	0.9747445633380489,1.0155802154632558
PT_23221,PT_23229	Unrelated	NA	9.71075	0.996833	0.255498	0.0023909	N/A	0.840491	112897	28936.6	0.00316653	0.9785502737758897,1.015116666931166
PT_23221,PT_23230	Unrelated	NA	8.3663	0.995364	0.255122	0.00273011	N/A	0.828221	95425	24458.4	0.00463565	0.9744872355389534,1.016241456788824
PT_23221,PT_24163	Unrelated	NA	8.46214	0.991593	0.254155	0.00258496	N/A	0.858896	119006	30502.4	0.00840675	0.9718260553209028,1.0113604358347934
PT_23221,PT_24164	Unrelated	NA	9.23698	0.996518	0.255418	0.00250478	N/A	0.797546	105490	27038.1	0.00348177	0.9773641672802924,1.0156722907854336
PT_23221,PT_24165	Unrelated	NA	7.05341	0.980747	0.251375	0.00270712	N/A	0.791411	57623	14769.4	0.0192527	0.9600459683561727,1.0014485566212636
PT_23221,PT_24166	Unrelated	NA	5.28461	0.984674	0.252382	0.00380364	N/A	0.748466	26452	6779.91	0.0153264	0.9555871901220807,1.013759963532716
PT_23223,PT_22219-23224	Unrelated	NA	12.1335	1.00225	0.256888	0.00202799	N/A	0.963415	562822	144257	-0.00225362	0.9867455660687717,1.0177616713208455
PT_23226,PT_22219-23224	Unrelated	NA	10.5798	1.00046	0.256429	0.00228245	N/A	0.920732	707787	181413	-0.000463708	0.9830098723599273,1.017917544331111
PT_23226,PT_23223	Unrelated	NA	12.0667	0.997352	0.255631	0.00193511	N/A	0.932927	668377	171312	0.00264839	0.9825538704438559,1.0121493434789144
PT_23226,PT_23227	Unrelated	NA	10.8999	1.00152	0.256699	0.00224021	N/A	0.932927	541981	138915	-0.00151788	0.9843869948643221,1.0186487649098093
PT_23226,PT_23230	Unrelated	NA	13.2347	1.00633	0.257932	0.00193817	N/A	0.920732	497201	127438	-0.00632794	0.9915067917250805,1.0211490942670292
PT_23226,PT_24165	Unrelated	NA	11.4861	0.996616	0.255443	0.00201649	N/A	0.902439	294254	75420.2	0.00338423	0.9811956865347093,1.0120358610473943
PT_23227,PT_22219-23224	Unrelated	NA	10.9307	1.0029	0.257054	0.0022664	N/A	0.914634	459012	117649	-0.00290388	0.9855727548868775,1.020235009468663
PT_23227,PT_23223	Unrelated	NA	12.7696	1.00558	0.257741	0.00199382	N/A	0.914634	433012	110985	-0.00558362	0.990336926502264,1.0208303102476497
PT_23229,PT_22219-23224	Unrelated	NA	11.8669	1.00909	0.258639	0.00222116	N/A	0.908537	501641	128576	-0.00908727	0.9921020937746361,1.026072449808733
PT_23229,PT_23223	Unrelated	NA	11.647	1.0071	0.258129	0.00221928	N/A	0.914634	472485	121103	-0.00709626	0.99012544626759,1.024067068839227
PT_23229,PT_23226	Unrelated	NA	13.2765	1.01028	0.258945	0.0020084	N/A	0.920732	593654	152159	-0.0102823	0.9949241120068605,1.0256405063315845
PT_23229,PT_23227	Unrelated	NA	11.6351	1.01559	0.260306	0.00240868	N/A	0.939024	388938	99688.7	-0.0155916	0.9971724096591522,1.0340107847883964
PT_23229,PT_23230	Unrelated	NA	14.9504	1.01137	0.259223	0.0018021	N/A	0.926829	362784	92985.2	-0.0113657	0.9975849768029593,1.025146335513114
PT_23229,PT_24163	Unrelated	NA	12.3306	1.01024	0.258936	0.00216168	N/A	0.926829	440766	112973	-0.0102438	0.9937135083859827,1.0267741249944642
PT_23229,PT_24165	Unrelated	NA	9.04746	1.01152	0.259262	0.00298212	N/A	0.902439	213275	54664.5	-0.0115155	0.9887112444700974,1.0343196880864562
PT_23229,PT_24166	Unrelated	NA	8.83065	1.00306	0.257094	0.00280988	N/A	0.871166	100543	25770.2	-0.00305876	0.9815716544577822,1.0245458745335718
PT_23230,PT_22219-23224	Unrelated	NA	13.6695	1.01417	0.259941	0.00202351	N/A	0.91411	420568	107796	-0.0141677	0.9986939461059702,1.0296415057260306
PT_23230,PT_23223	Unrelated	NA	10.8983	1.00974	0.258807	0.00243392	N/A	0.926829	396864	101720	-0.00974038	0.9911281829079924,1.0283525678905767
PT_23230,PT_23227	Unrelated	NA	11.3348	1.01193	0.259367	0.0023896	N/A	0.908537	327733	84001.2	-0.0119255	0.9936522478429135,1.0301987989690085
PT_24163,PT_22219-23224	Unrelated	NA	10.223	1.00103	0.256574	0.00237636	N/A	0.932927	524643	134471	-0.00103189	0.9828598746151027,1.019203898572927
PT_24163,PT_23223	Unrelated	NA	11.6557	0.997497	0.255668	0.00200653	N/A	0.926829	496960	127376	0.00250292	0.9821531847061323,1.012840974183247
PT_24163,PT_23226	Unrelated	NA	11.219	0.990401	0.25385	0.00192251	N/A	0.920732	622329	159509	0.00959906	0.9756994956125901,1.0051023767717673
PT_24163,PT_23227	Unrelated	NA	12.9229	1.00366	0.257248	0.00193204	N/A	0.914634	408224	104632	-0.00366152	0.9888872120195877,1.018435823932272
PT_24163,PT_23230	Unrelated	NA	14.2088	1.01433	0.259983	0.00194961	N/A	0.95092	372398	95449.3	-0.0143288	0.9994201200257027,1.0292374558564912
PT_24163,PT_24165	Third Degree	2.46929	2.04261	0.927471	0.23772	0.00266286	N/A	0.70122	224045	57425	0.0725289	0.907108228770371,0.947833928679641
PT_24163,PT_24166	Unrelated	NA	7.30761	0.995191	0.255077	0.00311954	N/A	0.817073	100989	25884.5	0.00480942	0.9713355252780236,1.0190456364915705
PT_24164,PT_22219-23224	Unrelated	NA	11.4444	1.01247	0.259507	0.00237902	N/A	0.920732	464322	119010	-0.0124748	0.9942824654279926,1.03066719051923
PT_24164,PT_23223	Unrelated	NA	11.2674	1.00778	0.258304	0.00230964	N/A	0.902439	438920	112500	-0.00778154	0.9901197573099408,1.0254433257905633
PT_24164,PT_23226	Unrelated	NA	13.0168	1.00821	0.258415	0.00200775	N/A	0.939024	548783	140659	-0.00821447	0.9928612063341953,1.0235677395069607
PT_24164,PT_23227	Unrelated	NA	11.3253	1.0095	0.258744	0.00233665	N/A	0.920732	361326	92611.5	-0.00949707	0.9916287185058794,1.0273654172759665
PT_24164,PT_23229	Unrelated	NA	13.041	1.00577	0.257789	0.00195601	N/A	0.902439	399586	102418	-0.00577162	0.9908140250437337,1.0207292171907367
PT_24164,PT_23230	Unrelated	NA	12.963	1.004	0.257336	0.00193285	N/A	0.908537	336303	86197.8	-0.00400453	0.989224087094139,1.018784982780136
PT_24164,PT_24163	First Degree	6.93859	15.8085	0.755307	0.193593	0.00211271	Parent-offspring	0.103659	412087	105622	0.244693	0.7391506692622436,0.7714624505271677
PT_24164,PT_24165	Unrelated	NA	8.72408	1.00355	0.25722	0.00285866	N/A	0.871166	198993	51003.9	-0.00355084	0.9816906835214504,1.025410993848296
PT_24164,PT_24166	Unrelated	NA	8.75508	0.996837	0.255499	0.00265198	N/A	0.883436	92877	23805.3	0.00316328	0.9765570653618403,1.0171163831377446
PT_24165,PT_22219-23224	Unrelated	NA	10.483	0.998066	0.255814	0.00224491	N/A	0.907975	250588	64228.2	0.00193384	0.9808993435661021,1.0152329718720792
PT_24165,PT_23223	Unrelated	NA	8.66387	0.996634	0.255447	0.00267389	N/A	0.890244	236546	60629.1	0.00336641	0.9761863936792328,1.0170807877211603
PT_24165,PT_23227	Unrelated	NA	10.8348	1.00734	0.258192	0.00239146	N/A	0.889571	196350	50326.5	-0.00734273	0.9890552788869607,1.0256301907726537
PT_24165,PT_23230	Unrelated	NA	9.99136	1.00653	0.257984	0.00257255	N/A	0.871166	180418	46242.9	-0.00653212	0.9868598400259943,1.0262044094069955
PT_24166,PT_22219-23224	Unrelated	NA	8.34724	0.99818	0.255843	0.00282278	N/A	0.865031	112948	28949.7	0.00182042	0.9765937779137144,1.0197653898090542
PT_24166,PT_23223	Unrelated	NA	6.45447	0.986704	0.252902	0.00319488	N/A	0.840491	106298	27245.2	0.0132955	0.9622732466316607,1.011135752861532
PT_24166,PT_23226	Unrelated	NA	8.61092	1.00204	0.256832	0.00285118	N/A	0.865854	131876	33801.1	-0.00203733	0.980234418418353,1.0238402404348157
PT_24166,PT_23227	Unrelated	NA	7.60687	0.996507	0.255415	0.00304115	N/A	0.834356	89619	22970.2	0.00349342	0.9732509121261671,1.019762240556103
PT_24166,PT_23230	Unrelated	NA	7.97528	0.988561	0.253378	0.0026453	N/A	0.833333	84889	21757.9	0.0114395	0.9683319518258835,1.0087891333094021
PT_24166,PT_24165	Unrelated	NA	6.53794	0.999944	0.256296	0.00367313	N/A	0.817073	50988	13068.7	5.61384e-05	0.9718555019767822,1.0280322212026862
BREADR 3rd degree test:
Testing H0: PT_24163 - PT_24165 are 3rd degree relatives.
Expected PMR:	0.2337
Observed PMR:	0.239
Estimated degree:	3.6023
p-value:	0.0532
Decision:	Retain H0
[1] 0.05316444

[truncated: 24 more sheets: Table.S11A.qpAdm_N_sites, Table.S11B.qpAdm_N_areas, Table.S12A.qpAdm_C_sites, Table.S12B.qpAdm_C_areas, Tabe.S13.PT_HG_proportion, Table.S14.Portugal_qpAdm, Table.S15.qpAdm_BA_distal, Table.S16.qpAdm_BA_semiproximal, Table.S17.qpAdm_BA_proximal, Table.S18.BA_sexbias, Table.S19.qpAdm_Roman, Table.S20.Roman_sexbias, Table.S21.qpAdm_EarlyMedieval, Table.S22.qpAdm_Islamic_Distal, Table.S23.qpAdm_Islamic_Prox, Table.S24.qpAdm_Christian_Dist, Table.S25.qpAdm_Christian_Prox, Table.S26.qpAdm_13th-c_Distal, Table.S27.qpAdm_13th-c_Prox, Table.S28.qpAdm_18th-c_Distal …]
